# Supplementary material for: Reassembling a cannon in the DNA defense arsenal: Genetics of StySA, a BREX phage exclusion system in Salmonella lab strains
Source: PLoS Genet. 2022 Apr 4;18(4):e1009943. doi: 10.1371/journal.pgen.1009943 (PMC9009780; doi:10.1371/journal.pgen.1009943)
Supplement: S1 File — Excel file of Strain list with genotype and construction steps; plasmids with description and availability; phage with source and identity and RM phenotype of last host. (XLSX) [file pgen.1009943.s004.xlsx]

## Sheet: Strains
ER name	Lab Name	Parent Strain	Transforming Material	Selectivity	Genotype
ER3625	ER3625	STK005	-	strep, kan	leuAD142N res6-D917N aroA::FRT trpC2-G192D fliF66fs [fliC(H1-b) (Fels2-)]Abony2 [fljB(H2-e,n,x)]Abony1 rpsL120-K43R xylR404-G82E ilvC452-G140S metE551-G293R metA22(fs) hsdSA29{brxC1-brxZ1} hsdR121-R825C mrr::npt
ER3706	OD_0124	ER3625	pKD46	strep, kan,, amp, Tsori	ER3625 genotype + pKD46 (1)
ER3709	OD_0127	OD_0124	∆(brxZ-brxC) StySA::cat w/o FRT sites	Strep, Kan, Cat	ER3625 genotype + ∆(brxZ-brxC)::cat
ER3707	OD_0128	OD_0124	STM4492::cat w/o FRT sites	Strep, Kan, Cat	ER3625 genotype + ∆STM4492::cat
ER3708	JZ_017	OD_0124	Transformation of Sg_OD0124 (ER3706) with STM4496::cat PCR fragment	Cam, Strep, Kan	ER3625 genotype + ∆STM4496::cat
ER3710	JZ_018	OD_0128	pOD005	Cam, Strep, Kan, Zn	ER3625 genotype + ∆STM4492::pDEL
ER3716	JZ_022	JZ_018	Resolution step pOD005 in JZ_018	Kan, Strep	ER3625 genotype + STM4492(wt)
ER3715	JZ_027	JZ_017	pOD006	Cam, Strep, Kan, Zn	ER3625 genotype + ∆STM4496::pDEL
ER3718	JZ_028	JZ_027	Resolution step pOD006 in JZ_027	Kan, Strep	ER3625 genotype + STM4496(wt)
ER3717	JZ_036	JZ_022	pKD46	Strep, Kan, Amp, TSoriT	ER3625 genotype + STM4492(wt)
ER3725	JZ_038	JZ_028	pKD46	Strep, Kan, Amp, TSoriT	ER3625 genotype + STM4496(wt)
ER3720	JZ_040	JZ_036	PCR fragment STM4496::cat	Strep, Kan, Cat	ER3625 genotype + STM4492(wt), ∆STM4496::cat
ER3727	JZ_043	JZ_038	PCR fragment STM4492::cat	Strep, Kan, Cat	ER3625 genotype + STM4496(wt), ∆STM4492::cat
ER3733	JZ_048	JZ_043	pOD005	Strep, Kan, Cat, Zn	ER3625 genotype + ∆STM4492::pDEL
ER3721	JZ_052	JZ_036	PCR fragment STM4491::cat	Strep, Kan, Cat	ER3625 genotype + STM4492(wt), ∆STM4491::cat
ER3722	JZ_055	JZ_036	PCR fragment STM4497::cat	Strep, Kan, Cat	ER3625 genotype + STM4492(wt), ∆STM4497::cat
-	JZ_056	JZ_036	PCR fragment STM4497::cat	Strep, Kan, Cat	ER3625 genotype + STM4492(wt), ∆STM4497::cat
-	JZ_057	JZ_036	PCR fragment STM4497::cat	Strep, Kan, Cat	ER3625 genotype + STM4492(wt), ∆STM4497::cat
ER3734	JZ_058	JZ_048	Resolution step pOD005 in JZ_048	Strep, kan	ER3625 genotype + STM4492(wt), STM4496 (wt)
ER3728	JZ_061	JZ_038	PCR fragment STM4497::cat	Strep, Kan, Cat	ER3625 genotype + STM4496(wt), ∆STM4497::cat
ER3729	JZ_064	JZ_038	PCR fragment STM4491::cat	Strep, Kan, Cat	ER3625 genotype + STM4496(wt), ∆STM4491::cat
-	JZ_067	JZ_058	pKD46 (pOD010)	Strap, Kan, Amp, TSoriT	ER3625 genotype + STM4492(wt), STM4496 (wt)
-	JZ_069	JZ_067	PCR fragment STM4494::cat	Strep, Kan, Cat	ER3625 genotype + STM4496 and STM4492 (wt), ∆STM4494::cat
-	JZ_072	JZ_067	PCR fragment STM4497::cat	Strep, Kan, Cat	ER3625 genotype + STM4496 and STM4492 (wt), ∆STM4497::cat
-	JZ_074	JZ_067	PCR fragment STM4491::cat	Strep, Kan, Cat	ER3625 genotype + STM4496 and STM4492 (wt), ∆STM4491::cat
-	JZ_080	JZ_067	PCR fragment STM4493::cat	Strep, Kan, Cat	ER3625 genotype + STM4492(wt), STM4496 (wt), ∆STM4493::cat
ER3723	JZ_091	JZ_036	PCR fragment STM4493::cat	Strep, Kan, Cat	ER3625 genotype + STM4492(wt), ∆STM4493::cat
ER3724	JZ_092	JZ_036	PCR fragment STM4494::cat	Strep, Kan, Cat	ER3625 genotype + STM4492(wt), ∆STM4494::cat
ER3730	JZ_094	JZ_038	PCR fragment STM4493::cat	Strep, Kan, Cat	ER3625 genotype + STM4496(wt), ∆STM4493::cat
ER3731	JZ_095	JZ_038	PCR fragment STM4494::cat	Strep, Kan, Cat	ER3625 genotype + STM4496(wt), ∆STM4494::cat
-	JZ_105	JZ_036	PCR fragment mrr2	Strep, Kan, Cat	ER3625 genotype + STM4492(wt), ∆STM4490::cat
-	JZ_106	JZ_038	PCR fragment mrr2	Strep, Kan, Cat	ER3625 genotype + STM4496(wt), ∆STM4490::cat
-	JB_009	ER3625	Amplified Hifi (Linear fragment: Zeocin+2x3kb homology region)	Zeocin/Strep/Kan	ER3625 genotype + ∆(brxL-brxA::Zn)
STK013		LT2			G905 of Anca Segall
ER3649		STK016	Wanner protocol followed by transduction of StreptomycinR	Strep, Kan	LT2 mrr::Kan StrR via SDT 1198 of Stan Maloy

## Sheet: Plasmids
ID	Name	Description	Accessibility	Source
pKD3	pKD3	Containing chromphenicol-resistance gene and R6kγ replication origin	Addgene (45604)	One-step inactivation of chromosomal genes in Escherichia coli K-12 using PCR products. Datsenko KA, Wanner BL. Proc Natl Acad Sci U S A.
pKD46	pKD46	Temperature sensitive replication (repA101ts); encodes lambda Red genes (exo, bet, gam); native terminator (tL3) after exo gene; arabinose-inducible promoter for expression (ParaB); encodes AraC for repression of ParaB promoter; Ampicillin resistant.		One-step inactivation of chromosomal genes in Escherichia coli K-12 using PCR products. Datsenko KA, Wanner BL. Proc Natl Acad Sci U S A.
pDEL	pDEL		New England Biolabs	Leveraging modern DNA assembly techniques for rapid, markerless genome modification Ilya B Tikh 1 , James C Samuelson 1
pOD_003	pDEL_Zn	pDEL vector containing Zeocin drug marker instead of Kan	Addgene (155362)	This work
pOD_004	pDEL_Gm	pDEL vector containing Gentamycin drug marker instead of Kan	Addgene (155361)	This work
pOD_009	pDEL_Rf	pDEL vector containing Rifampicin drug marker instead of Kan	Addgene (159520)	This work
pJBJZ_001	pKD3+Gentamycin #1	pKD3 contains Gentamycin Resistance cassette	Addgene (155357)	This work
pJBJZ_003	pKD3+Rifampicin #1	pKD3 contains Rifampicin Resistance cassette	Addgene (155358)	This work
pJBJZ_006	pKD3+Rifampicin #2	pKD3 contains Rifampicin Resistance cassette	Addgene (155359)	This work
pOD_005	pDEL_Zn_STM4492 WT	pOD003 vector containing STM4492 gene in its WT version flanked by 500 bp of homology region as in LT2	New England Biolabs	This work
pOD_006	pDEL_Zn_STM4496 WT	pOD003 vector containing STM4496 gene in its WT version flanked by 500 bp of homology region as in LT2	New England Biolabs	This work

## Sheet: Phages
ID	Description	Phage parent	Amplification strain	Amplification strain phenotype	Prep kind
PH_JZ001	PL UC-0098 given by Sherwood Casjens	-	Salmonella strain DB7000	-	cesium
PH_JZ003	PL UC-0098 amplified in StySA M- strain (plaque 1)	PH_JZ001 (PL UC-0098)	STK005	StySA(M- R-) StySB (M+ R-) StyLT (M+ R-)	Chloroform lysate
PH_JZ006	PL UC-0098 amplified in StySA M+ strain (plaque 1)	PH_JZ003	JZ_022	StySA(M+ R-) StySB (M+ R-) StyLT (M+ R-)	Chloroform lysate
