# Supplementary material for: Reassembling a cannon in the DNA defense arsenal: Genetics of StySA, a BREX phage exclusion system in Salmonella lab strains
Source: PLoS Genet. 2022 Apr 4;18(4):e1009943. doi: 10.1371/journal.pgen.1009943 (PMC9009780; doi:10.1371/journal.pgen.1009943)
Supplement: S2 File — Oligonucleotide sequences used for plasmid construction, strain engineering, validation of sequences and qPCR. (XLSX) [file pgen.1009943.s005.xlsx]

## Sheet: Construction Plasmids
ID	Full name	Sequence	Use
oDO_069	oDO_069_pDEL.without.kan_Rv	GCTTGCTGTCCATAAAACC	amplification pDEL vector without kanamycin resistance cassette
oDO_068	oDO_068_pDEL.without.kan_Fw	GGGTTCGAAATGACCG	amplification pDEL vector without kanamycin resistance cassette
oDO_070	oDO_070_Gt.Rif.Zn.pDEL.OH_Fw	ctgggcggttttatggacagcaagcCACCAAACACCCCCCAAAACC	amplification Zn, Gm and Rif cassette with overhangs for linear pDEL
oDO_071	oDO_071_Gt.Rif.Zn.pDEL.OH_Rv	tcgcttggtcggtcatttcgaacccCACACAACCACACCACACCAC	amplification Zn, Gm and Rif cassette with overhangs for linear pDEL
oDO_076	oDO_076_Fw_pDEL_Zn_cloning	AAGGGATTTTGGTCATTG	Amplify pDEL_Zn/Gm/rif to clone WT genes and do Hifi dNA Assembly
oDO_077	oDO_077_Rv_pDEL_Zn_cloning	GTGAGTTTTCGTTCCACTG	Amplify pDEL_Zn/Gm/rif to clone WT genes and do Hifi dNA Assembly
oDO_074	oDO_074_Fw_HR1_STM4492.WT_HR2	gctcagtggaacgaaaactcacgttCAAAGAAGTAGTTCACGGTG	amplification STM4492 for pDEL Zn
oDO_075	oDO_075_Rv_HR1_STM4492.WT_HR2	gagaattacaatgaccaaaatccctttcgcGCCGGAAGAACTTTGG	amplification STM4492 for pDEL Zn
oDO_078	oDO_078_Fw_HR1_STM4496.WT_HR2	gctcagtggaacgaaaactcacgttGATGGCTTCGTCCTG	amplification STM4496 for pDEL Zn
oDO_079	oDO_079_Rv_HR1_STM4496.WT_HR2	agaattacaatgaccaaaatccctTGGATTTTTGATTATCCTGCTCAGAATGA	amplification STM4496 for pDEL Zn
oDO_072	oDO_072_Fw_pDEL.cassette.insertion.ck	TGGGCGGTTTTATGGACAGC	verification that pDEL hasthe desired resistance cassette by replacement of kanamycin
oDO_073	oDO_073_Rv_pDEL.cassette.insertion.ck	TCGCTTGGTCGGTCATTTCG	verification that pDEL hasthe desired resistance cassette by replacement of kanamycin

## Sheet: Construction Strains
ID	Full name	Sequence	Use
oDO_005	oDO_005_STM4495_Fw	ATTTACCGCAGCCGTTTGG	colony PCR, verification for STM4495 KO
oDO_006	oDO_006_STM4495_Rv	CGAACAGGTGGAAAAAGC	colony PCR, verification for STM4495 KO
oDO_023	oDO_023_STM4492_Fw	CTTCTGCGACGAGTTCC	colony PCR, verification for del(STM4492-STM2296)
oDO_025	oDO_025_STM4491_Fw	AGTTTGACCCACTCCTCG	colony PCR, verification for STM4491 KO
oDO_026	oDO_026_STM4491_Rv	CCCTGTGATTATCGATCTGG	colony PCR, verification for STM4491 KO
oDO_045	oDO_045_dSTM4496.without.FRT.sites_Fw	attggtattcatagaaaatcctgcaaagggcagcagagcgctgccctgaaTAAATGGCGCGCCTTAC	amplification cat cassette for STM4496 KO
oDO_046	oDO_046_dSTM4496.without.FRT.sites_Rv	tcaggctggtacccgaaagcgggcctgcggcgacattgaatcctcgttaaCCTACCTGTGACGGAAG	amplification cat cassette for STM4496 KO
oDO_049	oDO_049_STM4496_Fw	ACTGGCAGGTGTAATGG	colony PCR, verification for STM4496 KO
oDO_050	oDO_050_STM4496_Rv	ACATGCTCACTGAACGTG	colony PCR, verification for STM4496 KO
oDO_056	oDO_056_dSTM4492.without.FRT.sites_Fw	ggatacagctggaacgggtaagtcatgatgggtttgcatagcgcctcactTAAATGGCGCGCCTTAC	amplification cat cassette for STM4492 KO
oDO_057	oDO_057_dSTM4492.without.FRT.sites_Rv	ctgacgatttaacttttatctggaatgaaatgggattgtgaccttgcaaaCCTACCTGTGACGGAAG	amplification cat cassette for STM4492 KO
oDO_081	oDO_081_Rv_pDEL.cloning_ck	CAACCAGGGAAAGATGAACG	verification insertion pDEL vector in genome pair 1
oDO_107	oDO_107_Fw_delStySA	cggatacagctggaacgggtaagtcatgatgggtttgcatagcgcctcacTAAATGGCGCGCCTTAC	amplification cat cassette for del(STM4492-STM4496) KO
oDO_108	oDO_108_Rv_delStySA	cccgaaagcgggcctgcggcgacattgaatcctcgttaaagagcacagcaCCTACCTGTGACGGAAG	amplification cat cassette for del(STM4492-STM4496) KO
oDO_109	oDO_109_Rv_diagnosis_delStySA:	CCTTGCAGGACGTGATG	colony PCR, verification for del(STM4492-STM2296)
oJB_017	oJB_017_Fw_Zn_STySAKO	TCGAGGAGTTTGACCCACTCCTCGATATATCACACAACCACACCACACCA	Amplifies Zn with overhang homologous to adjacent region of StySA
oJB_018	oJB_018_Rv_Zn_STySAKO	CATAGCAGTCTTCAGAGGGTAGATATGACGCACCAAACACCCCCCAAAAC	Amplifies Zn with overhang homologous to adjacent region of StySA
oJZ_104	oJZ_104_Fw_STM4495::cat_WD	CCTTGGCTTATTTTTGACCATGTTATGCCTTCTCTAAAGTAATACTCATCTAAATGGCGCGCCTTAC	amplification cat cassette for STM4495 KO
oJZ_105	oJZ_105_Rv_STM4495::cat_WD	AGTAACCCCCATTTCAGGGCAGCGCTCTGCTGCCCTTTGCAGGATTTTCTCCTACCTGTGACGGAAG	amplification cat cassette for STM4495 KO
oJZ_124	oJZ_124_Fw_STM4497::cat	CTGTGCTCTTTAACGAGGATTCAATGTCGCCGCAGGCCCGCTTTCTAAATGGCGCGCCTTAC	amplification cat cassette for STM4497 KO
oJZ_125	oJZ_125_Rv_STM4497::cat	CTTGGACAACAAGAATTAGTTTCTATTCTGGAGGGACAACGGTGATCCTACCTGTGACGGAAG	amplification cat cassette for STM4497 KO
oJZ_126	oJZ_126_Fw_STM4491::cat	CATCGAAGAACTCCAGACCGCCCAGCTTTTTAAGCTGTTCTTTGATAAATGGCGCGCCTTAC	amplification cat cassette for STM4491 KO
oJZ_127	oJZ_127_Fw_STM4491::cat	ACGCCTTGCTGAATCAGCATTTTCGTGGTCGGGTAGTACGTAAGGCCTACCTGTGACGGAAG	amplification cat cassette for STM4491 KO
oJZ_128	oJZ_128_Fw_STM4498::cat	GCTCTGAACCTGTGACAGGCGGTATTCAAGCACGGGATCGATCACTAAATGGCGCGCCTTAC	amplification cat cassette for STM4498 KO
oJZ_129	oJZ_129_Fw_STM4498::cat	CGTTTGTTTTTTTGCGAGCTGCATAGCAGTCTTCAGAGGGTAGATCCTACCTGTGACGGAAG	amplification cat cassette for STM4498 KO
oJZ_130	oJZ_130_Fw_STM4497	CTGTTCGGCTTTCACAACG	colony PCR, verification for STM4497 KO
oJZ_131	oJZ_131_Rv_STM4497	GATCAAAGCACTGGCTGAAG	colony PCR, verification for STM4497 KO
oJZ_132	oJZ_132_Fw_STM4498	CCAATCTCATTACCGGAGC	colony PCR, verification for STM4498 KO
oJZ_133	oJZ_132_Rv_STM4498	GTCTCCGTAATGGCTTTCATC	colony PCR, verification for STM4498 KO
oJZ_148	oJZ_148_Fw_STM4494::cat	GTTCTTTAATGTCCCGAATAATTTGCTTAACGCTGGCCATTTTCTAAATGGCGCGCCTTAC	amplification cat cassette for STM4494 KO
oJZ_149	oJZ_149_Rv_STM4494::cat	TGGCGGATGTGAAAGCCATTACCGGCAATGCACCGGAGATTATTTAACCTACCTGTGACGGAAG	amplification cat cassette for STM4494 KO
oJZ_169	oJZ_169_STM4493::cat	GAGCCCGCTGACCCAAAAGCTGGGTTAGCAAGGGGTCAATTGCCTGTTCGTAAATGGCGCGCCTTAC	amplification cat cassette for STM4493 KO
oJZ_170	oJZ_170_STM4493::cat	TGCGGATTGATTTAACCGATGGCAAGGATGCGGAAAATGGCCAGCGTTAACCTACCTGTGACGGAAG	amplification cat cassette for STM4493 KO
oJZ_182	oJZ_182_Fw_STM4498::cat_2	GGATGAATCTGAGTAACTGGTGAGTACGGGCTGCTGACGAAGATGTAAATGGCGCGCCTTAC	amplification cat cassette for STM4498 KO
oJZ_183	oJZ_183_Rv_STM4498::cat_2	TTGCGAGCTGCATAGCAGTCTTCAGAGGGTAGATATGACGCCTACCTGTGACGGAAG	amplification cat cassette for STM4498 KO
oJZ_184	oJZ_184_Fw_mrr2::cat	AGATGGCTGTGAGGCATTTTCAGAAGGAATCATTGTGGCGACTTAAATGGCGCGCCTTAC	amplification cat cassette for mrr2 KO
oJZ_185	oJZ_185_Rv_mrr2::cat	TAGTCTAAATATCACTACGATTACTGTAACCCCTGGTTTCCCTCCTACCTGTGACGGAAG	amplification cat cassette for mrr2 KO
oJZ_186	oJZ_186_Fw_mrr2_check	GATCGTTCAACTGGTTTAGC	colony PCR, verification for mrr2 KO
oJZ_187	oJZ_187_Rv_mrr2_check	GTCGTGTTAGGTAGCATGAC	colony PCR, verification for mrr2 KO
oOD_027	oDO_027_STM4493_Fw	TCGAGGAAACGCTTATCG	colony PCR, verification for STM4493 and STM4494 KO
oOD_030	oDO_030_STM4494_Rv	TATTGATCTCGACGACGG	colony PCR, verification for STM4493 and STM4494 KO
oOD_080	oDO_080_Fw_pDEL.cloning_ck	ATGTAACGCACTGAGAAGCC	verification insertion pDEL vector in genome pair 2
oOD_092	oDO_092_Fw_dw.pDEL_STM4496.integration	GTTCAGCTTCATCGTCC	verification insertion pDEL vector in genome pair 1
oOD_093	oDO_093_Rv_up.pDEL_STM4496.integration	GGTGATCGATCCCGTG	verification insertion pDEL vector in genome pair 2
oOD_094	oDO_094_Fw_dw.pDEL_STM4492.integration	CATATTGGGCATCTGGATAG	verification insertion pDEL vector in genome pair 1
oOD_095	oDO_095_Rv_up.pDEL_STM4492.integration	ATCGTGACGCATGGAC	verification insertion pDEL vector in genome pair 2
oJB_029	oJB_029_Fw_L5kB_NEW	CAGCGTTATTTTCTGAGCTTACAGGT	Left region of STySA adjacent genome 5kbp
oJB_030	oJB_030_Rv_R5kb_NEW	AATCCGTCTCTTGATTTCGGCTG	Right region of STySA adjacent genome 5kbp
oJB_017	oJB_017_Fw_Zn_STySAKO	TCGAGGAGTTTGACCCACTCCTCGATATATCACACAACCACACCACACCA	Amplifies Zn nwith overhang homologous to adjacent region of StySA
oJB_018	oJB_018_Rv_Zn_STySAKO	CATAGCAGTCTTCAGAGGGTAGATATGACGCACCAAACACCCCCCAAAAC	Amplifies Zn nwith overhang homologous to adjacent region of StySA
oJB_007	oJB_007_Fw_R_STySAKO	CTACCCTCTGAAGACTGCTAT	Right region of StySA adjacent genome for all HR sizes!
oJB_008	oJB_008_Rv_R3kb_STySAKO	CGTTTCGGCAGTCAAATGAAGG	Right region of StySA adjacent genome 3kbp
oJB_005	oJB_005_Fw_L3kb_STySAKO	CTCAGGAATGGCAGAGGC	Left region of StySA adjacent genome 3kbp
oJB_010	oJB_010_Rv_R5kb_STySAKO	TCGTGACGCCACTTATTTGC	Right region of StySA adjacent genome 5kbp
oJB_009	oJB_009_Fw_L5kb_STySAKO	CGTTATTTTCTGAGCTTACAGGT	Left region of StySA adjacent genome 5kbp

## Sheet: Sequencing
ID	Full name	Sequence
oJZ_241	oJZ_241_linear_internal_Fw	GGAACTGAGCTTCTCACAGG
oJZ_242	oJZ_242_linear_internal_Rv	ATCAGCCTGCTTGGTGATGC

## Sheet: qPCR
ID	Full name	Sequence
oJZ_106	oJZ_106_Fw_rpoB1	CTACGTTGACGAATCTACTGG
oJZ_107	oJZ_107_Rv_rpoB1	CGTGGTCCAGATCGTTGG
oJZ_108	oJZ_108_Fw_rpoB2	GTAAAGTGCTGTATAACGCG
oJZ_109	oJZ_109_Rv_rpoB2	CTGCTCAGTGGTGTAGTTC
oJZ_110	oJZ_110_Fw_16S1	TCATGGCTCAGATTGAACG
oJZ_111	oJZ_111_Rv_16S1	ACCGTTTCCAGTAGTTATCC
oJZ_112	oJZ_112_Fw_16S2	CACACTGGAACTGAGACA
oJZ_113	oJZ_113_Rv_16S2	GTTATTAACCACAACACCTTC
oJZ_114	oJZ_114_Fw_yceB1	CTTTATCAAAGACCGGCAGG
oJZ_115	oJZ_115_Rv_yceB1	ATTGACTAACCTTGTCAGCC
oJZ_116	oJZ_116_Fw_yceB2	GACCAATCTGGCTGACAAG
oJZ_117	oJZ_117_Rv_yceB2	GTAATCAACTTACGCAATACAC
oJZ_150	oJZ_150_Fw_STM4495_qPCR	GACCACGGCTTCCACATG
oJZ_151	oJZ_151_Rv_STM4495_qPCR	GATGGCTTCGTCCTGGTTG
