# Supplementary material for: Reassembling a cannon in the DNA defense arsenal: Genetics of StySA, a BREX phage exclusion system in Salmonella lab strains
Source: PLoS Genet. 2022 Apr 4;18(4):e1009943. doi: 10.1371/journal.pgen.1009943 (PMC9009780; doi:10.1371/journal.pgen.1009943)
Supplement: S4 File — Over- and under-transcribed gene sets for strain groups of interest; Genbank CDS list for reference, annotated with some genome island and prophage regions. Protocol for annotation transfer is in S9 File. (XLSX) [file pgen.1009943.s007.xlsx]

## Sheet: Category summary
Significant expression changes (DESeq) shared by strains in set with a common feature; color coding denotes changes shared with another group									number or sum	shorthand key, comment
										black letters, white background, shared within group and NOT shared with others; color coding denotes changes shared with another group		StySA components, notes
∆brxL::cam (strains F--JZ_052, L--JZ_064, P--JZ_074)
- common Up regulated:												"JJB80_22575"=BrxL
	"JJB80_03120"	"JJB80_03130"	"JJB80_03135"	"JJB80_03140"	"JJB80_03145"	"JJB80_03535"	"JJB80_03540"	"JJB80_04525"	8	citrate metabolism		"JJB80_22595"=PglX (Mod)
	"JJB80_04595"	"JJB80_04600"	"JJB80_04605"	"JJB80_04610"	"JJB80_04635"	"JJB80_04640"	"JJB80_04645"	"JJB80_04650"	8	Fels-1 replication and regulation		"JJB80_22600"=BrxC
	"JJB80_04665"	"JJB80_04670"	"JJB80_04680"	"JJB80_04685"	"JJB80_04695"	"JJB80_04700"	"JJB80_04705"	"JJB80_04710"	8	Fels-1 lysis		"JJB80_22605"=BrxB (DUF1788)
	"JJB80_04715"	"JJB80_04720"	"JJB80_04725"	"JJB80_04760"	"JJB80_04765"	"JJB80_04770"	"JJB80_05175"	"JJB80_05180"	8	Gifsy-2
	"JJB80_05185"	"JJB80_05195"	"JJB80_05215"	"JJB80_05230"	"JJB80_05770"	"JJB80_05775"	"JJB80_06325"	"JJB80_06455"	8	nitrate metabolism
	"JJB80_09070"	"JJB80_09075"	"JJB80_09080"	"JJB80_09085"	"JJB80_09090"	"JJB80_10480"	"JJB80_11080"	"JJB80_11345"	8	Gifsy-1 capsid assembly
	"JJB80_11350"	"JJB80_11355"	"JJB80_11750"	"JJB80_11755"	"JJB80_12140"	"JJB80_13150"	"JJB80_13155"	"JJB80_13405"	8	Gifsy-1 replic
	"JJB80_13410"	"JJB80_13430"	"JJB80_13450"	"JJB80_13490"	"JJB80_13520"	"JJB80_13525"	"JJB80_13545"	"JJB80_13555"	8	Gifsy-1 recombination
	"JJB80_13560"	"JJB80_13565"	"JJB80_13570"	"JJB80_13575"	"JJB80_13635"	"JJB80_14305"	"JJB80_14310"	"JJB80_14315"	8
	"JJB80_14320"	"JJB80_14325"	"JJB80_15810"	"JJB80_16445"	"JJB80_16450"	"JJB80_18620"	"JJB80_19635"	"JJB80_19670"	8
	"JJB80_20660"	"JJB80_21065"	"JJB80_21830"	"JJB80_21835"	"JJB80_21840"	"JJB80_22575"	"JJB80_22975"		7
								number of upregulated genes shared among ∆BrxL strains	87
- common Down regulated:
	"JJB80_02740"	"JJB80_02745"	"JJB80_02750"	"JJB80_02755"	"JJB80_06945"	"JJB80_08230"	"JJB80_19365"	"JJB80_22125"	8	fimbriae
								number of downregulated genes shared among ∆BrxL	8	Similar to major facilitator toxic compound antiporter
										NsrR-regulated; Nitrous oxide induces
∆brxL::cam unique shared ups (ordered by chromosomal coordinate)
non-prophage
	"JJB80_03535"	"JJB80_03540"							2
Fels-1	JJB80_04520-JJB80_04775		All Fels-1 ups in this unique set 15
	"JJB80_04525"	"JJB80_04600"	"JJB80_04605"	"JJB80_04640"	"JJB80_04645"	"JJB80_04650"	"JJB80_04665"	"JJB80_04670"	8
	"JJB80_04680"	"JJB80_04685"	"JJB80_04695"	"JJB80_04700"	"JJB80_04705"	"JJB80_04710"	"JJB80_04715"	"JJB80_04720"	8
	"JJB80_04725"	"JJB80_04760"	"JJB80_04765"	"JJB80_04770"					4
Gifsy-2	JJB80_05160-JJB8_05455		All Gifsy-2 ups 6
	"JJB80_05215"	"JJB80_05230"							2
non-prophage
	"JJB80_05770"	"JJB80_05775"	"JJB80_06325"	"JJB80_06455"	"JJB80_09070"	"JJB80_09085"	"JJB80_09090"	"JJB80_10480"	8
	"JJB80_11080"	"JJB80_11345"	"JJB80_11350"	"JJB80_11355"	"JJB80_11750"	"JJB80_11755"	"JJB80_12140"	"JJB80_13150"	8
	"JJB80_13155"								1
Gifsy-1	JJB80_13275-13580		All Gifsy-1 ups in this unique set 12
	"JJB80_13405"	"JJB80_13490"	"JJB80_13545"	"JJB80_13570"					4
non-prophage
	"JJB80_13635"	"JJB80_14305"	"JJB80_14310"	"JJB80_14315"	"JJB80_14320"	"JJB80_14325"	"JJB80_15810"	"JJB80_16445"	8
	"JJB80_16450"	"JJB80_18620"	"JJB80_19635"	"JJB80_19670"	"JJB80_20660"	"JJB80_21065"	"JJB80_21830"	"JJB80_21835"	8
	"JJB80_21840"	"JJB80_22975"							2
								All ups Unique to ∆brxL::cam set	63
∆brxL::cam unique shared downs								prophage ups unique to ∆brxL::cam set	26
	"JJB80_06945"	hypothetical							1
	"JJB80_08230"	SPI-2 type III secretion system effector SifB							1
								Downs Unique to ∆brxL::cam set	2
∆brxB::cam strains (strains G--JZ_055, K--JZ_061, O--JZ_072):
- common Up regulated:
	"JJB80_00305"	"JJB80_03130"	"JJB80_03685"	"JJB80_04595"	"JJB80_04610"	"JJB80_04635"	"JJB80_05180"	"JJB80_05185"	8	citrate metabolism
	"JJB80_05195"	"JJB80_05220"	"JJB80_05250"	"JJB80_10870"	"JJB80_10910"	"JJB80_11270"	"JJB80_13410"	"JJB80_13430"	8	Fels-1 replication and regulation
	"JJB80_13440"	"JJB80_13450"	"JJB80_13520"	"JJB80_13525"	"JJB80_13550"	"JJB80_13555"	"JJB80_13560"	"JJB80_15320"	8	Fels-1 lysis and surface conversion
	"JJB80_15325"	"JJB80_15330"	"JJB80_16875"	"JJB80_18560"	"JJB80_18570"	"JJB80_22595"	"JJB80_22600"		7	Gifsy-2
								Ups shared by ∆brxB::cam strains	31	Gifsy-1 capsid assembly
										Gifsy-1 replic
										Gifsy-1 recombination
- common Down regulated:
	"JJB80_00045"	"JJB80_00455"	"JJB80_00460"	"JJB80_02740"	"JJB80_02745"	"JJB80_02750"	"JJB80_02755"	"JJB80_06100"	8	fimbriae
	"JJB80_06105"	"JJB80_06110"	"JJB80_10135"	"JJB80_10140"	"JJB80_10145"	"JJB80_10150"	"JJB80_10155"	"JJB80_12470"	8	NsrR-regulated; Nitrous oxide induces
	"JJB80_17715"	"JJB80_21975"	"JJB80_22125"	"JJB80_22605"					4
								Downs shared by ∆brxB::cam strains	20
∆brxB::cam unique shared ups
	"JJB80_05220"	"JJB80_05250"	"JJB80_10870"	"JJB80_10910"	"JJB80_11270"	"JJB80_13440"	"JJB80_13550"	"JJB80_15320"	8
	"JJB80_15325"	"JJB80_15330"	"JJB80_16875"	"JJB80_18560"	"JJB80_18570"				5
								Unique ∆brxB::cam ups	13
∆brxB::cam unique shared downs
	"JJB80_00045"	"JJB80_00455"	"JJB80_00460"	"JJB80_06100"	"JJB80_06105"	"JJB80_06110"	"JJB80_10135"	"JJB80_10140"	8
	"JJB80_10145"	"JJB80_10150"	"JJB80_10155"	"JJB80_12470"	"JJB80_17715"	"JJB80_21975"			6
								unique ∆brxB::cam downs	14
Phage-resistant descendants of strain J--JZ_058 (StySA WT) (P--JZ_074,Q-- JZ_080, O--JZ_072 and M--JZ_069):			These strains all descend from the strain with restored WT StySA but have phenotypes suggesting cell surface defects, such as settling out of culture, failure to plate phage L at any dilution, probably failure to adsorb. All of the keyed genes are also found in other groupings, do not explain adsorption failure. The "white set" of underexpressed genes listed below the set have essentially no func…
- common Up regulated:
										citrate metabolism
	"JJB80_03120"	"JJB80_03130"	"JJB80_03135"	"JJB80_03140"	"JJB80_03145"	"JJB80_04610"	"JJB80_05175"	"JJB80_05180"		Fels-1 replication and regulation
	"JJB80_05185"	"JJB80_09075"	"JJB80_09080"	"JJB80_13555"	"JJB80_13560"	"JJB80_13565"	"JJB80_13575"	"JJB80_22575"		Gifsy-2
										nitrate metabolism
										Gifsy-1 recombination
- common Down regulated:
	"JJB80_02740"	"JJB80_02745"	"JJB80_02750"	"JJB80_02755"	"JJB80_13915"	"JJB80_14335"	"JJB80_19365"	"JJB80_22125"		Similar to major facilitator toxic compound antiporter
										fimbriae
- PhageR unique common downs not seen in other grouops										NsrR-regulated; Nitrous oxide induces
JJB80_13915	alpha/beta hydrolase CDS	2859947	2860882	936	forward	alpha/beta hydrolase		H2_Abony		generic prediction
StySA component names
"JJB80_22575"=BrxL
"JJB80_22595"=PglX (Mod)
"JJB80_22600"=BrxC
"JJB80_22605"=BrxB (DUF1788)

## Sheet: Category key
ID number	locus_tag	Name	Minimum	Maximum	Length	Direction	product	note	region	color key
00045	JJB80_00045	satP CDS	9376	9942	567	reverse	acetate uptake transporter
00305	JJB80_00305	citE CDS	70000	70869	870	forward	citrate (pro-3S)-lyase subunit beta			citrate metabolism
00455	JJB80_00455	pdxA CDS	103481	104470	990	reverse	4-hydroxythreonine-4-phosphate dehydrogenase PdxA
00460	JJB80_00460	surA CDS	104470	105756	1287	reverse	peptidylprolyl isomerase SurA
02740	JJB80_02740	fimA CDS	604018	604575	558	forward	type 1 fimbrial protein subunit FimA			fimbriae
02745	JJB80_02745	fimI CDS	604651	605184	534	forward	type 1 fimbrial protein subunit FimI			fimbriae
02750	JJB80_02750	fimC CDS	605228	605920	693	forward	type 1 fimbria chaperone FimC			fimbriae
02755	JJB80_02755	fimbrial biogenesis usher protein CDS	605951	608563	2613	forward	fimbrial biogenesis usher protein			fimbriae
03120	JJB80_03120	citG CDS	682309	683205	897	reverse	triphosphoribosyl-dephospho-CoA synthase CitG			citrate metabolism
03130	JJB80_03130	citF CDS	683732	685261	1530	reverse	citrate lyase subunit alpha			citrate metabolism
03135	JJB80_03135	citE CDS	685271	686179	909	reverse	citrate (pro-3S)-lyase subunit beta			citrate metabolism
03140	JJB80_03140	citD CDS	686176	686472	297	reverse	citrate lyase acyl carrier protein			citrate metabolism
03145	JJB80_03145	citC CDS	686469	687545	1077	reverse	[citrate (pro-3S)-lyase] ligase			citrate metabolism
03535	JJB80_03535	speF CDS	763282	765480	2199	reverse	ornithine decarboxylase SpeF
03540	JJB80_03540	DUF2618 domain-containing protein CDS	765860	765964	105	reverse	DUF2618 domain-containing protein
03685	JJB80_03685	citrate synthase CDS	795857	797140	1284	reverse	citrate synthase			citrate metabolism
04525	JJB80_04525	excisionase family protein CDS	963868	964110	243	reverse	excisionase family protein		"Fels-1"	Fels-1 replication and regulation
04595	JJB80_04595	helix-turn-helix transcriptional regulator CDS	968622	968876	255	forward	helix-turn-helix transcriptional regulator		"Fels-1"
04600	JJB80_04600	hypothetical protein CDS	969376	969744	369	forward	hypothetical protein		"Fels-1"
04605	JJB80_04605	DEAD/DEAH box helicase CDS	969857	971485	1629	forward	DEAD/DEAH box helicase		"Fels-1"
04610	JJB80_04610	toprim domain-containing protein CDS	971482	972450	969	forward	toprim domain-containing protein		"Fels-1"	Fels-1 replication and regulation
04635	JJB80_04635	phage holin, lambda family CDS	976715	977059	345	forward	phage holin, lambda family		"Fels-1"	Fels-1 lysis
04640	JJB80_04640	glycoside hydrolase family 19 protein CDS	977062	977676	615	forward	glycoside hydrolase family 19 protein		"Fels-1"
04645	JJB80_04645	lysis protein CDS	977673	978158	486	forward	lysis protein		"Fels-1"
04650	JJB80_04650	DUF826 domain-containing protein CDS	978275	978385	111	forward	DUF826 domain-containing protein	incomplete; partial on complete genome; missing N-terminus;	"Fels-1"
04665	JJB80_04665	DUF1441 family protein CDS	978993	979484	492	forward	DUF1441 family protein		"Fels-1"
04670	JJB80_04670	phage terminase large subunit family protein CDS	979471	981579	2109	forward	phage terminase large subunit family protein		"Fels-1"
04680	JJB80_04680	phage portal protein CDS	981779	983314	1536	forward	phage portal protein		"Fels-1"
04685	JJB80_04685	Clp protease ClpP CDS	983232	985352	2121	forward	Clp protease ClpP		"Fels-1"
04695	JJB80_04695	DNA breaking-rejoining protein CDS	985757	986032	276	forward	DNA breaking-rejoining protein		"Fels-1"
04700	JJB80_04700	phage tail protein CDS	986036	986620	585	forward	phage tail protein		"Fels-1"
04705	JJB80_04705	phage tail protein CDS	986617	987018	402	forward	phage tail protein		"Fels-1"
04710	JJB80_04710	Ig domain-containing protein CDS	987029	987772	744	forward	Ig domain-containing protein		"Fels-1"
04715	JJB80_04715	phage minor tail protein G CDS	987817	988221	405	forward	phage minor tail protein G		"Fels-1"
04720	JJB80_04720	phage tail assembly protein T CDS	988239	988556	318	forward	phage tail assembly protein T		"Fels-1"
04725	JJB80_04725	phage tail tape measure protein CDS	988528	991689	3162	forward	phage tail tape measure protein		"Fels-1"
04760	JJB80_04760	host specificity protein J CDS	995534	998929	3396	forward	host specificity protein J		"Fels-1"
04765	JJB80_04765	prophage tail fiber N-terminal domain-containingprotein CDS	998973	1001345	2373	forward	prophage tail fiber N-terminal domain-containingprotein		"Fels-1"
04770	JJB80_04770	tail fiber assembly protein CDS	1001345	1001920	576	forward	tail fiber assembly protein		"Fels-1"
05175	JJB80_05175	recombinase RecT CDS	1099299	1100457	1159	reverse	recombinase RecT	frameshifted;	"Gifsy-2"	Gifsy-2
05180	JJB80_05180	PD-(D/E)XK nuclease-like domain-containing protein CDS	1100420	1103305	2886	reverse	PD-(D/E)XK nuclease-like domain-containing protein		"Gifsy-2"	Gifsy-2
05185	JJB80_05185	DNA breaking-rejoining protein CDS	1103432	1103782	351	reverse	DNA breaking-rejoining protein		"Gifsy-2"
05195	JJB80_05195	hypothetical protein CDS	1103955	1104215	261	reverse	hypothetical protein		"Gifsy-2"
05215	JJB80_05215	replication protein CDS	1105459	1106442	984	forward	replication protein		"Gifsy-2"
05220	JJB80_05220	ATP-binding protein CDS	1106445	1107194	750	forward	ATP-binding protein		"Gifsy-2"
05230	JJB80_05230	ead/Ea22-like family protein CDS	1107549	1107860	312	forward	ead/Ea22-like family protein		"Gifsy-2"
05250	JJB80_05250	DUF1367 family protein CDS	1109169	1109771	603	forward	DUF1367 family protein		"Gifsy-2"
05770	JJB80_05270	hypothetical protein CDS	1111588	1111905	318	forward	hypothetical protein		"Gifsy-2"
05775	JJB80_05275	hypothetical protein CDS	1112079	1112204	126	forward	hypothetical protein		"Gifsy-2"
06100	JJB80_06100	flgJ CDS	1263655	1264605	951	forward	flagellar assembly peptidoglycan hydrolase FlgJ
06105	JJB80_06105	flgK CDS	1264670	1266331	1662	forward	flagellar hook-associated protein FlgK
06110	JJB80_06110	flgL CDS	1266346	1267299	954	forward	flagellar hook-associated protein FlgL
06325	JJB80_06325	pepT CDS	1312619	1313848	1230	forward	peptidase T
06455	JJB80_06455	ABC transporter substrate-binding protein CDS	1338325	1339959	1635	forward	ABC transporter substrate-binding protein
06945	JJB80_06945	ppsA CDS	1427684	1430062	2379	forward	phosphoenolpyruvate synthase
08230	JJB80_08230	sifB CDS	1692098	1693048	951	forward	SPI-2 type III secretion system effector SifB
09070	JJB80_09070	narI CDS	1855414	1856091	678	reverse	respiratory nitrate reductase subunit gamma
09075	JJB80_09075	narJ CDS	1856091	1856801	711	reverse	nitrate reductase molybdenum cofactor assembly chaperone			nitrate metabolism
09080	JJB80_09080	narH CDS	1856798	1858333	1536	reverse	nitrate reductase subunit beta			nitrate metabolism
09085	JJB80_09085	nitrate reductase subunit alpha CDS	1858330	1862073	3744	reverse	nitrate reductase subunit alpha
09090	JJB80_09090	narK CDS	1862461	1863858	1398	reverse	nitrate transporter NarK
10135	JJB80_10135	fliG CDS	2058737	2059732	996	forward	flagellar motor switch protein FliG
10140	JJB80_10140	fliH CDS	2059725	2060432	708	forward	flagellar assembly protein FliH
10145	JJB80_10145	fliI CDS	2060432	2061802	1371	forward	flagellum-specific ATP synthase FliI
10150	JJB80_10150	fliJ CDS	2061824	2062267	444	forward	flagella biosynthesis chaperone FliJ
10155	JJB80_10155	fliK CDS	2062264	2063481	1218	forward	flagellar hook length control protein FliK
10480	JJB80_10480	cobyrinate a,c-diamide synthase CDS	2112945	2114324	1380	reverse	cobyrinate a,c-diamide synthase
10870	JJB80_10870	wcaF CDS	2194272	2194826	555	reverse	colanic acid biosynthesis acetyltransferase WcaF
10910	JJB80_10910	polysaccharide export protein CDS	2202035	2203174	1140	reverse	polysaccharide export protein
11080	JJB80_11080	yehD CDS	2247621	2248151	531	reverse	fimbrial protein YehD
11270	JJB80_11270	mglA CDS	2285488	2287008	1521	reverse	galactose/methyl galactoside ABC transporter ATP-binding protein MglA	internal stop;
11345	JJB80_11345	fruA CDS	2304106	2305794	1689	reverse	PTS fructose transporter subunit IIBC
11350	JJB80_11350	fruK CDS	2305811	2306749	939	reverse	1-phosphofructokinase
11355	JJB80_11355	fruB CDS	2306749	2307879	1131	reverse	fused PTS fructose transporter subunit IIA/HPr protein
11750	JJB80_11750	glpA CDS	2390761	2392389	1629	forward	anaerobic glycerol-3-phosphate dehydrogenase subunit A
11755	JJB80_11755	glpB CDS	2392379	2393638	1260	forward	glycerol-3-phosphate dehydrogenase subunit GlpB
12140	JJB80_12140	sigma-54-dependent transcriptional regulator CDS	2473398	2474825	1428	forward	sigma-54-dependent transcriptional regulator
12470	JJB80_12470	bile acid:sodium symporter CDS	2538311	2539309	999	forward	bile acid:sodium symporter
13150	JJB80_13150	cadA CDS	2701189	2703333	2145	forward	lysine decarboxylase CadA
13155	JJB80_13155	dtpD CDS	2703389	2704849	1461	forward	dipeptide permease DtpD
13405	JJB80_13405	head decoration protein CDS	2753162	2753509	348	reverse	head decoration protein		"Gifsy-1"
13410	JJB80_13410	S49 family peptidase CDS	2753522	2755018	1497	reverse	S49 family peptidase		"Gifsy-1"	Gifsy-1 capsid assembly
13430	JJB80_13430	terminase small subunit CDS	2758675	2759220	546	reverse	terminase small subunit		"Gifsy-1"	Gifsy-1 capsid assembly
13440	JJB80_13440	lysis protein CDS	2760144	2760596	453	reverse	lysis protein		"Gifsy-1"	Gifsy-1 capsid assembly
13450	JJB80_13450	phage holin, lambda family CDS	2761050	2761379	330	reverse	phage holin, lambda family		"Gifsy-1"	Gifsy-1 capsid assembly
13490	JJB80_13490	DUF1367 family protein CDS	2765718	2766320	603	reverse	DUF1367 family protein		"Gifsy-1"
13520	JJB80_13520	ATP-binding protein CDS	2768295	2769044	750	reverse	ATP-binding protein		"Gifsy-1"	Gifsy-1 replic
13525	JJB80_13525	replication protein CDS	2769047	2770030	984	reverse	replication protein		"Gifsy-1"	Gifsy-1 replic
13545	JJB80_13545	hypothetical protein CDS	2771274	2771534	261	forward	hypothetical protein		"Gifsy-1"
13550	JJB80_13550	hypothetical protein CDS	2771527	2771685	159	forward	hypothetical protein		"Gifsy-1"
13555	JJB80_13555	DNA breaking-rejoining protein CDS	2771707	2772006	300	forward	DNA breaking-rejoining protein		"Gifsy-1"	Gifsy-1 recombination
13560	JJB80_13560	PD-(D/E)XK nuclease-like domain-containing protein CDS	2772133	2775060	2928	forward	PD-(D/E)XK nuclease-like domain-containing protein		"Gifsy-1"	Gifsy-1 recombination
13565	JJB80_13565	recombinase RecT CDS	2775023	2776180	1158	forward	recombinase RecT		"Gifsy-1"	Gifsy-1 recombination
13570	JJB80_13570	DUF4060 family protein CDS	2776223	2776462	240	forward	DUF4060 family protein		"Gifsy-1"
13575	JJB80_13575	xis CDS	2776503	2776787	285	forward	excisionase Xis		"Gifsy-1"	Gifsy-1 recombination
13635	JJB80_13635	grcA CDS	2787084	2787467	384	reverse	autonomous glycyl radical cofactor GrcA
13915	JJB80_13915	alpha/beta hydrolase CDS	2859947	2860882	936	forward	alpha/beta hydrolase		H2_Abony
14305	JJB80_14305	hypA CDS	2937134	2937490	357	forward	hydrogenase maturation nickel metallochaperone HypA
14310	JJB80_14310	hypB CDS	2937559	2938431	873	forward	hydrogenase nickel incorporation protein HypB
14315	JJB80_14315	hypC CDS	2938422	2938694	273	forward	hydrogenase 3 maturation protein HypC
14320	JJB80_14320	hypD CDS	2938694	2939815	1122	forward	hydrogenase formation protein HypD
14325	JJB80_14325	hypE CDS	2939812	2940822	1011	forward	hydrogenase expression/formation protein HypE
14335	JJB80_14335	nitrous oxide-stimulated promoter family protein CDS	2943181	2943525	345	reverse	nitrous oxide-stimulated promoter family protein			NsrR-regulated; Nitrous oxide induces
15320	JJB80_15320	gcvP CDS	3150187	3153060	2874	reverse	aminomethyl-transferring glycine dehydrogenase
15325	JJB80_15325	gcvH CDS	3153223	3153612	390	reverse	glycine cleavage system protein GcvH
15330	JJB80_15330	gcvT CDS	3153638	3154732	1095	reverse	glycine cleavage system aminomethyltransferase GcvT
15810	JJB80_15810	hybA CDS	3249706	3250692	987	reverse	hydrogenase 2 operon protein HybA
16445	JJB80_16445	U32 family peptidase CDS	3378320	3379315	996	forward	U32 family peptidase
16450	JJB80_16450	U32 family peptidase CDS	3379306	3380202	897	forward	U32 family peptidase
16875	JJB80_16875	mdh CDS	3464723	3465661	939	reverse	malate dehydrogenase
17715	JJB80_17715	glpD CDS	3626782	3628290	1509	forward	glycerol-3-phosphate dehydrogenase
18560	JJB80_18560	lldP CDS	3823964	3825619	1656	forward	L-lactate permease
18570	JJB80_18570	lldD CDS	3826389	3827579	1191	forward	quinone-dependent L-lactate dehydrogenase
18620	JJB80_18620	gpmM CDS	3835616	3837160	1545	forward	2,3-bisphosphoglycerate-independent phosphoglycerate mutase
19365	JJB80_19365	MFS transporter CDS	3992130	3993317	1188	forward	MFS transporter			Similar to major facilitator toxic compound antiporter
19635	JJB80_19635	ilvM CDS	4048669	4048932	264	forward	acetolactate synthase 2 small subunit
19670	JJB80_19670	ilvC CDS	4055430	4056905	1476	forward	ketol-acid reductoisomerase	internal stop;
20660	JJB80_20660	katG CDS	4257637	4259817	2181	forward	catalase/peroxidase HPI
21065	JJB80_21065	pepE CDS	4352039	4352728	690	reverse	dipeptidase PepE
21830	JJB80_21830	frdD CDS	4520525	4520884	360	reverse	fumarate reductase subunit FrdD
21835	JJB80_21835	frdC CDS	4520895	4521290	396	reverse	fumarate reductase subunit FrdC
21840	JJB80_21840	frdB CDS	4521301	4522035	735	reverse	fumarate reductase iron-sulfur protein
21975	JJB80_21975	rlmB CDS	4551638	4552369	732	forward	23S rRNA (guanosine(2251)-2'-O)-methyltransferase RlmB
22125	JJB80_22125	ytfE CDS	4574414	4575076	663	reverse	iron-sulfur cluster repair protein YtfE			NsrR-regulated; Nitrous oxide induces
22575	JJB80_22575	brxL CDS	4674725	4676809	2085	reverse	protease Lon-related BREX system protein BrxL		StySA
22595	JJB80_22595	pglX CDS	4681310	4684987	3678	reverse	BREX-1 system adenine-specific DNA-methyltransferase PglX		StySA
22600	JJB80_22600	brxC CDS	4685033	4688674	3642	reverse	BREX system P-loop protein BrxC		StySA
22605	JJB80_22605	DUF1788 domain-containing protein CDS	4688686	4689288	603	reverse	DUF1788 domain-containing protein		StySA
22975	JJB80_22975	YjjI family glycine radical enzyme CDS	4758544	4760094	1551	reverse	YjjI family glycine radical enzyme

## Sheet: ER3625 annot w_reg and plasmid
locus_tag	Name	Minimum	Maximum	Length	Direction	product	note	region
JJB80_00005	thrL CDS	190	255	66	forward	thr operon leader peptide
JJB80_00010	thrA CDS	337	2799	2463	forward	bifunctional aspartate kinase/homoserine dehydrogenase I
JJB80_00015	thrB CDS	2801	3730	930	forward	homoserine kinase
JJB80_00020	thrC CDS	3734	5020	1287	forward	threonine synthase
JJB80_00025	yaaA CDS	5114	5887	774	reverse	peroxide stress protein YaaA
JJB80_00030	sodium:alanine symporter family protein CDS	5966	7396	1431	reverse	sodium:alanine symporter family protein
JJB80_00035	tal CDS	7665	8618	954	forward	transaldolase
JJB80_00040	mog CDS	8729	9319	591	forward	molybdopterin adenylyltransferase
JJB80_00045	satP CDS	9376	9942	567	reverse	acetate uptake transporter
JJB80_00050	msyB CDS	10092	10805	714	reverse	acidic protein MsyB
JJB80_00055	DUF2541 family protein CDS	10841	11245	405	reverse	DUF2541 family protein
JJB80_00060	dnaK CDS	11593	13509	1917	forward	molecular chaperone DnaK
JJB80_00065	dnaJ CDS	13595	14734	1140	forward	molecular chaperone DnaJ
JJB80_00070	LysR family transcriptional regulator CDS	15014	15961	948	forward	LysR family transcriptional regulator
JJB80_00075	phage holin family protein CDS	16088	16432	345	forward	phage holin family protein
JJB80_00080	glycoside hydrolase family 108 protein CDS	16493	17026	534	reverse	glycoside hydrolase family 108 protein
JJB80_00085	transcriptional regulator CDS	17043	17486	444	reverse	transcriptional regulator
JJB80_00090	chitinase CDS	17867	19966	2100	forward	chitinase
JJB80_00095	chitinase CDS	20058	23054	2997	forward	chitinase
JJB80_00100	helix-turn-helix domain-containing protein CDS	23335	24039	705	forward	helix-turn-helix domain-containing protein
JJB80_00105	fimbrial protein BcfA CDS	24469	25011	543	forward	fimbrial protein BcfA
JJB80_00110	bcfB CDS	25112	25798	687	forward	fimbrial biogenesis chaperone BcfB
JJB80_00115	bcfC CDS	25803	28424	2622	forward	fimbrial usher BcfC
JJB80_00120	fimbrial protein BcfD CDS	28425	29432	1008	forward	fimbrial protein BcfD
JJB80_00125	fimbrial protein BcfE CDS	29433	29978	546	forward	fimbrial protein BcfE
JJB80_00130	fimbrial protein BcfF CDS	29994	30512	519	forward	fimbrial protein BcfF
JJB80_00135	bcfG CDS	30478	31209	732	forward	fimbrial chaperone BcfG
JJB80_00140	DsbA family protein CDS	31274	32119	846	forward	DsbA family protein
JJB80_00145	hypothetical protein CDS	32158	32445	288	forward	hypothetical protein
JJB80_00150	transcriptional regulator CDS	32545	32994	450	reverse	transcriptional regulator
JJB80_00155	LysR family transcriptional regulator CDS	33364	34368	1005	forward	LysR family transcriptional regulator
JJB80_00160	transcriptional regulator CDS	34376	34816	441	reverse	transcriptional regulator
JJB80_00165	aryl-sulfate sulfotransferase CDS	35339	37057	1719	forward	aryl-sulfate sulfotransferase
JJB80_00170	bifunctional metallophosphatase/5'-nucleotidase CDS	37103	38674	1572	reverse	bifunctional metallophosphatase/5'-nucleotidase
JJB80_00175	hypothetical protein CDS	38773	39534	762	reverse	hypothetical protein
JJB80_00180	sulfatase-like hydrolase/transferase CDS	40131	41624	1494	forward	sulfatase-like hydrolase/transferase
JJB80_00185	anaerobic sulfatase maturase CDS	41723	42913	1191	forward	anaerobic sulfatase maturase
JJB80_00190	cytoplasmic protein CDS	42932	44185	1254	forward	cytoplasmic protein
JJB80_00195	aryl-sulfate sulfotransferase CDS	44312	46027	1716	forward	aryl-sulfate sulfotransferase
JJB80_00200	nhaA CDS	46190	47356	1167	forward	Na+/H+ antiporter NhaA
JJB80_00205	nhaR CDS	47418	48317	900	forward	transcriptional activator NhaR
JJB80_00210	glycoside hydrolase family 31 protein CDS	48372	50411	2040	reverse	glycoside hydrolase family 31 protein
JJB80_00215	MFS transporter CDS	50451	51824	1374	reverse	MFS transporter
JJB80_00220	rpsT CDS	52280	52543	264	reverse	30S ribosomal protein S20
JJB80_00225	DUF2575 domain-containing protein CDS	52649	52864	216	forward	DUF2575 domain-containing protein
JJB80_00230	ribF CDS	52872	53810	939	forward	bifunctional riboflavin kinase/FAD synthetase
JJB80_00235	ileS CDS	53855	56689	2835	forward	isoleucine--tRNA ligase
JJB80_00240	lspA CDS	56689	57189	501	forward	signal peptidase II
JJB80_00245	fkpB CDS	57344	57793	450	forward	FKBP-type peptidyl-prolyl cis-trans isomerase
JJB80_00250	ispH CDS	57796	58746	951	forward	4-hydroxy-3-methylbut-2-enyl diphosphate reductase
JJB80_00255	nitrite reductase CDS	58946	60148	1203	forward	nitrite reductase
JJB80_00260	rihC CDS	60164	61084	921	forward	ribonucleoside hydrolase RihC
JJB80_00265	response regulator CDS	61106	61792	687	reverse	response regulator
JJB80_00270	sensor histidine kinase CDS	61794	63413	1620	reverse	sensor histidine kinase
JJB80_00275	oxalacetate decarboxylase subunit beta CDS	63548	64849	1302	reverse	oxalacetate decarboxylase subunit beta
JJB80_00280	oadA CDS	64862	66637	1776	reverse	sodium-extruding oxaloacetate decarboxylase subunit alpha
JJB80_00285	oxaloacetate decarboxylase subunit gamma CDS	66654	66893	240	reverse	oxaloacetate decarboxylase subunit gamma
JJB80_00290	citS CDS	67052	68392	1341	reverse	citrate/sodium symporter CitS
JJB80_00295	citC CDS	68637	69680	1044	forward	[citrate (pro-3S)-lyase] ligase
JJB80_00300	citD CDS	69710	70003	294	forward	citrate lyase acyl carrier protein
JJB80_00305	citE CDS	70000	70869	870	forward	citrate (pro-3S)-lyase subunit beta
JJB80_00310	citF CDS	70880	72400	1521	forward	citrate lyase subunit alpha
JJB80_00315	citX CDS	72400	72951	552	forward	citrate lyase holo-[acyl-carrier protein] synthase
JJB80_00320	citG CDS	72929	73837	909	forward	triphosphoribosyl-dephospho-CoA synthase CitG
JJB80_00325	dapB CDS	74017	74838	822	forward	4-hydroxy-tetrahydrodipicolinate reductase
JJB80_00330	hypothetical protein CDS	75088	75435	348	forward	hypothetical protein
JJB80_00335	carA CDS	75880	77028	1149	forward	glutamine-hydrolyzing carbamoyl-phosphate synthase small subunit
JJB80_00340	carB CDS	77047	80274	3228	forward	carbamoyl-phosphate synthase large subunit
JJB80_00345	caiF CDS	80548	80943	396	forward	carnitine metabolism transcriptional regulator CaiF
JJB80_00350	caiE CDS	81020	81616	597	reverse	carnitine operon protein CaiE
JJB80_00355	caiD CDS	81725	82510	786	reverse	crotonobetainyl-CoA hydratase
JJB80_00360	caiC CDS	82564	84117	1554	reverse	crotonobetaine/carnitine-CoA ligase
JJB80_00365	caiB CDS	84180	85397	1218	reverse	L-carnitine CoA-transferase
JJB80_00370	caiA CDS	85509	86651	1143	reverse	crotonobetainyl-CoA dehydrogenase
JJB80_00375	caiT CDS	86686	88203	1518	reverse	L-carnitine/gamma-butyrobetaine antiport BCCT transporter
JJB80_00380	electron transfer flavoprotein FixA CDS	88684	89454	771	forward	electron transfer flavoprotein FixA
JJB80_00385	electron transfer flavoprotein subunit alpha/FixB family protein CDS	89470	90411	942	forward	electron transfer flavoprotein subunit alpha/FixB family protein
JJB80_00390	FAD-dependent oxidoreductase CDS	90461	91747	1287	forward	FAD-dependent oxidoreductase
JJB80_00395	fixX CDS	91744	92031	288	forward	ferredoxin-like protein FixX
JJB80_00400	MFS transporter CDS	92178	93518	1341	forward	MFS transporter
JJB80_00405	YgdI/YgdR family lipoprotein CDS	93607	93837	231	forward	YgdI/YgdR family lipoprotein
JJB80_00410	hypothetical protein CDS	94131	94547	417	forward	hypothetical protein
JJB80_00415	DUF1471 domain-containing protein CDS	94771	95061	291	reverse	DUF1471 domain-containing protein
JJB80_00420	sulfatase-like hydrolase/transferase CDS	95959	97848	1890	forward	sulfatase-like hydrolase/transferase
JJB80_00425	kefF CDS	98255	98785	531	forward	glutathione-regulated potassium-efflux system oxidoreductase KefF
JJB80_00430	kefC CDS	98778	100640	1863	forward	glutathione-regulated potassium-efflux system protein KefC
JJB80_00435	folA CDS	100839	101318	480	forward	type 3 dihydrofolate reductase
JJB80_00440	apaH CDS	101424	102272	849	reverse	bis(5'-nucleosyl)-tetraphosphatase (symmetrical)ApaH
JJB80_00445	apaG CDS	102283	102660	378	reverse	Co2+/Mg2+ efflux protein ApaG
JJB80_00450	rsmA CDS	102663	103484	822	reverse	16S rRNA (adenine(1518)-N(6)/adenine(1519)-N(6))- dimethyltransferase RsmA
JJB80_00455	pdxA CDS	103481	104470	990	reverse	4-hydroxythreonine-4-phosphate dehydrogenase PdxA
JJB80_00460	surA CDS	104470	105756	1287	reverse	peptidylprolyl isomerase SurA
JJB80_00465	lptD CDS	105810	108170	2361	reverse	LPS assembly protein LptD
JJB80_00470	djlA CDS	108424	109236	813	forward	co-chaperone DjlA
JJB80_00475	rluA CDS	109331	109990	660	reverse	bifunctional tRNA pseudouridine(32) synthase/23SrRNA pseudouridine(746) synthase RluA
JJB80_00480	rapA CDS	110002	112908	2907	reverse	RNA polymerase-associated protein RapA
JJB80_00485	polB CDS	113082	115433	2352	reverse	DNA polymerase II
JJB80_00490	YdcF family protein CDS	115477	116097	621	reverse	YdcF family protein
JJB80_00495	hypothetical protein CDS	116299	116601	303	forward	hypothetical protein
JJB80_00500	DUF4751 family protein CDS	116816	117235	420	forward	DUF4751 family protein
JJB80_00505	araD CDS	117241	117936	696	reverse	L-ribulose-5-phosphate 4-epimerase
JJB80_00510	araA CDS	118077	119579	1503	reverse	L-arabinose isomerase
JJB80_00515	araB CDS	119590	121299	1710	reverse	ribulokinase
JJB80_00520	araC CDS	121640	122485	846	forward	arabinose operon transcriptional regulator AraC
JJB80_00525	DedA family protein CDS	122604	123371	768	forward	DedA family protein
JJB80_00530	thiQ CDS	123410	124117	708	reverse	thiamine ABC transporter ATP-binding protein ThiQ
JJB80_00535	thiP CDS	124101	125711	1611	reverse	thiamine/thiamine pyrophosphate ABC transporter permease ThiP
JJB80_00540	thiamine ABC transporter substrate binding subunit CDS	125687	126670	984	reverse	thiamine ABC transporter substrate binding subunit
JJB80_00545	sgrR CDS	126848	128506	1659	reverse	HTH-type transcriptional regulator SgrR
JJB80_00550	sgrT CDS	128599	128721	123	forward	glucose uptake inhibitor SgrT
JJB80_00555	leuD CDS	129057	129662	606	reverse	3-isopropylmalate dehydratase small subunit
JJB80_00560	leuC CDS	129673	131073	1401	reverse	3-isopropylmalate dehydratase large subunit
JJB80_00565	leuB CDS	131076	132167	1092	reverse	3-isopropylmalate dehydrogenase
JJB80_00570	leuA CDS	132167	133738	1572	reverse	2-isopropylmalate synthase
JJB80_00575	leuL CDS	133826	133912	87	reverse	leu operon leader peptide
JJB80_00580	leuO CDS	134569	135513	945	forward	transcriptional regulator LeuO
JJB80_00585	ilvI CDS	135835	137559	1725	forward	acetolactate synthase 3 large subunit	internal stop;
JJB80_00590	ilvN CDS	137562	138053	492	forward	acetolactate synthase small subunit
JJB80_00595	cra CDS	138337	139341	1005	forward	catabolite repressor/activator
JJB80_00600	mraZ CDS	139947	140405	459	forward	division/cell wall cluster transcriptional repressor MraZ
JJB80_00605	rsmH CDS	140407	141348	942	forward	16S rRNA (cytosine(1402)-N(4))-methyltransferaseRsmH
JJB80_00610	ftsL CDS	141345	141710	366	forward	cell division protein FtsL
JJB80_00615	ftsI CDS	141726	143492	1767	forward	peptidoglycan glycosyltransferase FtsI
JJB80_00620	murE CDS	143479	144966	1488	forward	UDP-N-acetylmuramoyl-L-alanyl-D-glutamate--2, 6-diaminopimelate ligase
JJB80_00625	murF CDS	144963	146321	1359	forward	UDP-N-acetylmuramoyl-tripeptide--D-alanyl-D- alanine ligase
JJB80_00630	mraY CDS	146315	147397	1083	forward	phospho-N-acetylmuramoyl-pentapeptide- transferase
JJB80_00635	murD CDS	147400	148716	1317	forward	UDP-N-acetylmuramoyl-L-alanine--D-glutamate ligase
JJB80_00640	ftsW CDS	148716	149960	1245	forward	cell division protein FtsW
JJB80_00645	murG CDS	149957	151024	1068	forward	undecaprenyldiphospho-muramoylpentapeptide beta-N-acetylglucosaminyltransferase
JJB80_00650	murC CDS	151143	152618	1476	forward	UDP-N-acetylmuramate--L-alanine ligase
JJB80_00655	D-alanine--D-alanine ligase CDS	152611	153531	921	forward	D-alanine--D-alanine ligase
JJB80_00660	ftsQ CDS	153533	154363	831	forward	cell division protein FtsQ
JJB80_00665	ftsA CDS	154360	155622	1263	forward	cell division protein FtsA
JJB80_00670	ftsZ CDS	155683	156834	1152	forward	cell division protein FtsZ
JJB80_00675	lpxC CDS	156935	157852	918	forward	UDP-3-O-acyl-N-acetylglucosamine deacetylase
JJB80_00680	secM CDS	158130	158627	498	forward	secA regulator SecM
JJB80_00685	secA CDS	158689	161394	2706	forward	preprotein translocase subunit SecA
JJB80_00690	mutT CDS	161546	161941	396	forward	8-oxo-dGTP diphosphatase MutT
JJB80_00695	LysR family transcriptional regulator CDS	162159	162266	108	forward	LysR family transcriptional regulator	incomplete; partial on complete genome; missing N-terminus;
JJB80_00700	yacG CDS	162263	162454	192	reverse	DNA gyrase inhibitor YacG
JJB80_00705	zapD CDS	162464	163207	744	reverse	cell division protein ZapD
JJB80_00710	coaE CDS	163207	163827	621	reverse	dephospho-CoA kinase
JJB80_00715	GMP reductase CDS	164053	165096	1044	forward	GMP reductase
JJB80_00720	hofC CDS	165127	166329	1203	reverse	protein transport protein HofC
JJB80_00725	gspE CDS	166319	167704	1386	reverse	type II secretion system protein GspE
JJB80_00730	ppdD CDS	167714	168151	438	reverse	prepilin peptidase-dependent pilin
JJB80_00735	nadC CDS	168373	169266	894	reverse	carboxylating nicotinate-nucleotide diphosphorylase
JJB80_00740	ampD CDS	169354	169917	564	forward	1,6-anhydro-N-acetylmuramyl-L-alanine amidase AmpD
JJB80_00745	ampE CDS	169914	170768	855	forward	beta-lactamase regulator AmpE
JJB80_00750	family 43 glycosylhydrolase CDS	170860	171810	951	reverse	family 43 glycosylhydrolase
JJB80_00755	MFS transporter CDS	171810	173216	1407	reverse	MFS transporter
JJB80_00760	aroP CDS	173380	174753	1374	reverse	aromatic amino acid transporter AroP
JJB80_00765	pdhR CDS	175316	176080	765	forward	pyruvate dehydrogenase complex transcriptional repressor PdhR
JJB80_00770	aceE CDS	176240	178903	2664	forward	pyruvate dehydrogenase (acetyl-transferring), homodimeric type
JJB80_00775	aceF CDS	178918	180807	1890	forward	pyruvate dehydrogenase complex dihydrolipoyllysine-residue acetyltransferase
JJB80_00780	lpdA CDS	181007	182431	1425	forward	dihydrolipoyl dehydrogenase
JJB80_00785	outer membrane protein CDS	182720	183004	285	forward	outer membrane protein
JJB80_00790	DUF2950 family protein CDS	183042	183833	792	reverse	DUF2950 family protein
JJB80_00795	DUF3300 domain-containing protein CDS	183846	185468	1623	reverse	DUF3300 domain-containing protein
JJB80_00800	acnB CDS	185857	188454	2598	forward	bifunctional aconitate hydratase 2/2-methylisocitrate dehydratase
JJB80_00805	HNH endonuclease CDS	188515	189357	843	reverse	HNH endonuclease
JJB80_00810	YacL family protein CDS	189603	189965	363	forward	YacL family protein
JJB80_00815	2-keto-3-deoxygluconate permease 1 CDS	190200	191153	954	forward	2-keto-3-deoxygluconate permease 1
JJB80_00820	D-threonate kinase CDS	191150	192421	1272	forward	D-threonate kinase
JJB80_00825	D-threonate 4-phosphate dehydrogenase CDS	192411	193394	984	forward	D-threonate 4-phosphate dehydrogenase
JJB80_00830	DeoR/GlpR transcriptional regulator CDS	193404	194171	768	forward	DeoR/GlpR transcriptional regulator
JJB80_00835	speD CDS	194201	194995	795	reverse	adenosylmethionine decarboxylase
JJB80_00840	speE CDS	195016	195876	861	reverse	polyamine aminopropyltransferase
JJB80_00845	YacC family pilotin-like protein CDS	195983	196330	348	reverse	YacC family pilotin-like protein
JJB80_00850	cueO CDS	196532	198142	1611	forward	multicopper oxidase CueO
JJB80_00855	pyrroloquinoline quinone-dependent dehydrogenase CDS	198220	200610	2391	reverse	pyrroloquinoline quinone-dependent dehydrogenase
JJB80_00860	hpt CDS	200816	201352	537	forward	hypoxanthine phosphoribosyltransferase
JJB80_00865	can CDS	201410	202072	663	reverse	carbonate dehydratase
JJB80_00870	ABC transporter ATP-binding protein CDS	202181	203107	927	forward	ABC transporter ATP-binding protein
JJB80_00875	ABC transporter permease CDS	203104	203874	771	forward	ABC transporter permease
JJB80_00880	fimbrial protein CDS	203991	205070	1080	reverse	fimbrial protein
JJB80_00885	fimbrial outer membrane usher protein CDS	205079	207625	2547	reverse	fimbrial outer membrane usher protein
JJB80_00890	fimbria/pilus periplasmic chaperone CDS	207652	208335	684	reverse	fimbria/pilus periplasmic chaperone
JJB80_00895	fimbrial protein CDS	208383	208922	540	reverse	fimbrial protein
JJB80_00900	PTS sugar transporter subunit IIA CDS	209293	209733	441	forward	PTS sugar transporter subunit IIA
JJB80_00905	polysaccharide deacetylase family protein CDS	209795	211024	1230	forward	polysaccharide deacetylase family protein
JJB80_00910	panD CDS	211031	211411	381	reverse	aspartate 1-decarboxylase
JJB80_00915	panC CDS	211506	212360	855	reverse	pantoate--beta-alanine ligase
JJB80_00920	panB CDS	212486	213277	792	reverse	3-methyl-2-oxobutanoate hydroxymethyltransferase
JJB80_00925	folK CDS	213398	213877	480	reverse	2-amino-4-hydroxy-6- hydroxymethyldihydropteridine diphosphokinase
JJB80_00930	pcnB CDS	213874	215292	1419	reverse	polynucleotide adenylyltransferase PcnB
JJB80_00935	gluQRS CDS	215433	216329	897	reverse	tRNA glutamyl-Q(34) synthetase GluQRS
JJB80_00940	dksA CDS	216398	216853	456	reverse	RNA polymerase-binding protein DksA
JJB80_00945	sfsA CDS	217030	217734	705	reverse	DNA/RNA nuclease SfsA
JJB80_00950	thpR CDS	217751	218281	531	reverse	RNA 2',3'-cyclic phosphodiesterase
JJB80_00955	hrpB CDS	218354	220783	2430	forward	ATP-dependent helicase HrpB
JJB80_00960	mrcB CDS	220924	223446	2523	forward	bifunctional glycosyl transferase/transpeptidase
JJB80_00965	fhuA CDS	223739	225928	2190	forward	ferrichrome porin FhuA
JJB80_00970	fhuC CDS	225977	226774	798	forward	Fe3+-hydroxamate ABC transporter ATP-binding protein FhuC
JJB80_00975	fhuD CDS	226774	227664	891	forward	Fe(3+)-hydroxamate ABC transporter substrate-binding protein FhuD
JJB80_00980	fhuB CDS	227679	229718	2040	forward	Fe(3+)-hydroxamate ABC transporter permease FhuB
JJB80_00985	stfA CDS	230658	231218	561	forward	fimbrial major subunit StfA
JJB80_00990	fimbrial biogenesis outer membrane usher protein CDS	231304	233961	2658	forward	fimbrial biogenesis outer membrane usher protein	internal stop;
JJB80_00995	stfD CDS	233979	234731	753	forward	fimbrial chaperone StfD
JJB80_01000	fimbrial protein CDS	234750	235262	513	forward	fimbrial protein
JJB80_01005	stfF CDS	235259	235735	477	forward	fimbrial minor subunit StfF
JJB80_01010	fimbrial protein CDS	235735	236265	531	forward	fimbrial protein
JJB80_01015	DUF2544 domain-containing protein CDS	236265	237104	840	forward	DUF2544 domain-containing protein
JJB80_01020	hemL CDS	237212	238492	1281	reverse	glutamate-1-semialdehyde 2,1-aminomutase
JJB80_01025	clcA CDS	238662	240083	1422	forward	H(+)/Cl(-) exchange transporter ClcA
JJB80_01030	erpA CDS	240165	240509	345	forward	iron-sulfur cluster insertion protein ErpA
JJB80_01035	TRIC cation channel family protein CDS	240610	241233	624	reverse	TRIC cation channel family protein
JJB80_01040	btuF CDS	241270	242070	801	reverse	vitamin B12 ABC transporter substrate-binding protein BtuF
JJB80_01045	mtnN CDS	242063	242761	699	reverse	5'-methylthioadenosine/S-adenosylhomocysteine nucleosidase
JJB80_01050	dgt CDS	242846	244363	1518	forward	dGTPase
JJB80_01055	degP CDS	244493	245920	1428	forward	serine endoprotease DegP
JJB80_01060	cdaR CDS	246073	247230	1158	forward	DNA-binding transcriptional regulator CdaR
JJB80_01065	DUF3461 family protein CDS	247319	247705	387	reverse	DUF3461 family protein
JJB80_01070	MHS family MFS transporter CDS	247952	249253	1302	forward	MHS family MFS transporter
JJB80_01075	dapD CDS	249290	250114	825	reverse	2,3,4,5-tetrahydropyridine-2,6-dicarboxylate N-succinyltransferase
JJB80_01080	glnD CDS	250144	252816	2673	reverse	bifunctional uridylyltransferase/uridylyl-removing protein GlnD
JJB80_01085	map CDS	253053	253847	795	reverse	type I methionyl aminopeptidase
JJB80_01090	rpsB CDS	254298	255023	726	forward	30S ribosomal protein S2
JJB80_01095	tsf CDS	255281	256132	852	forward	elongation factor Ts
JJB80_01100	pyrH CDS	256277	257002	726	forward	UMP kinase
JJB80_01105	frr CDS	257149	257706	558	forward	ribosome recycling factor
JJB80_01110	ispC CDS	257847	259043	1197	forward	1-deoxy-D-xylulose-5-phosphate reductoisomerase
JJB80_01115	ispU CDS	259356	260114	759	forward	(2E,6E)-farnesyl-diphosphate-specific ditrans,polycis-undecaprenyl-diphosphate synthase
JJB80_01120	cdsA	260127	260984	858	forward	phosphatidate cytidylyltransferase
JJB80_01125	rseP CDS	260996	262348	1353	forward	sigma E protease regulator RseP
JJB80_01130	bamA CDS	262380	264794	2415	forward	outer membrane protein assembly factor BamA
JJB80_01135	skp CDS	264917	265402	486	forward	molecular chaperone Skp
JJB80_01140	lpxD CDS	265406	266431	1026	forward	UDP-3-O-(3-hydroxymyristoyl)glucosamine N-acyltransferase
JJB80_01145	fabZ CDS	266537	266992	456	forward	3-hydroxyacyl-ACP dehydratase FabZ
JJB80_01150	lpxA CDS	266996	267784	789	forward	acyl-ACP--UDP-N-acetylglucosamine O-acyltransferase
JJB80_01155	lpxB CDS	267784	268932	1149	forward	lipid-A-disaccharide synthase
JJB80_01160	rnhB CDS	268929	269525	597	forward	ribonuclease HII
JJB80_01165	dnaE CDS	269549	273031	3483	forward	DNA polymerase III subunit alpha
JJB80_01170	accA CDS	273044	274003	960	forward	acetyl-CoA carboxylase carboxyl transferase subunit alpha
JJB80_01175	chitinase CDS	274184	275947	1764	forward	chitinase
JJB80_01180	ldcC CDS	276023	278164	2142	forward	lysine decarboxylase LdcC
JJB80_01185	VOC family protein CDS	278220	278609	390	forward	VOC family protein
JJB80_01190	tilS CDS	278672	279964	1293	forward	tRNA lysidine(34) synthetase TilS
JJB80_01195	rof CDS	280048	280308	261	reverse	Rho-binding antiterminator
JJB80_01200	YaeP family protein CDS	280295	280495	201	reverse	YaeP family protein
JJB80_01205	YaeQ family protein CDS	280693	281238	546	forward	YaeQ family protein
JJB80_01210	arfB CDS	281235	281657	423	forward	aminoacyl-tRNA hydrolase
JJB80_01215	nlpE CDS	281689	282394	706	forward	envelope stress response activation lipoprotein NlpE	NlpE, an outer membrane lipoprotein, interacts directly with CpxA, the sensor histidine kinase of the Cpx system for response to envelope stress.; frameshifted;
JJB80_01220	proS CDS	282468	284186	1719	reverse	proline--tRNA ligase
JJB80_01225	tsaA CDS	284297	285004	708	reverse	tRNA (N6-threonylcarbamoyladenosine(37)-N6)-methyltransferase TrmO
JJB80_01230	rcsF CDS	285001	285405	405	reverse	Rcs stress response system protein RcsF
JJB80_01235	metQ CDS	285524	286339	816	reverse	methionine ABC transporter substrate-binding lipoprotein MetQ
JJB80_01240	metI CDS	286378	287031	654	reverse	methionine ABC transporter permease MetI
JJB80_01245	metN CDS	287024	288055	1032	reverse	methionine ABC transporter ATP-binding protein MetN
JJB80_01250	gmhB CDS	288245	288811	567	forward	D-glycero-beta-D-manno-heptose 1,7-bisphosphate 7-phosphatase
JJB80_01285	dkgB CDS	294970	295773	804	forward	2,5-didehydrogluconate reductase DkgB
JJB80_01290	LysR family transcriptional regulator CDS	295794	296708	915	reverse	LysR family transcriptional regulator
JJB80_01295	MFS transporter CDS	296813	297988	1176	forward	MFS transporter
JJB80_01300	endonuclease/exonuclease/phosphatase family protein CDS	298120	298920	801	forward	endonuclease/exonuclease/phosphatase family protein
JJB80_01305	class I SAM-dependent methyltransferase CDS	298998	299768	771	forward	class I SAM-dependent methyltransferase
JJB80_01310	mltD CDS	299824	301191	1368	reverse	murein transglycosylase D
JJB80_01315	gloB CDS	301263	302018	756	reverse	hydroxyacylglutathione hydrolase
JJB80_01320	class I SAM-dependent methyltransferase CDS	302053	302775	723	forward	class I SAM-dependent methyltransferase
JJB80_01325	rnhA CDS	302772	303239	468	reverse	ribonuclease HI
JJB80_01330	dnaQ CDS	303303	304034	732	forward	DNA polymerase III subunit epsilon
JJB80_01340	ImpA family type VI secretion system protein CDS	304566	305621	1056	reverse	ImpA family type VI secretion system protein
JJB80_01345	tssG CDS	305632	306627	996	reverse	type VI secretion system baseplate subunit TssG
JJB80_01350	tssF CDS	306624	308507	1884	reverse	type VI secretion system baseplate subunit TssF
JJB80_01355	tssE CDS	308523	309017	495	reverse	type VI secretion system baseplate subunit TssE
JJB80_01360	impE family protein CDS	309014	309838	825	reverse	impE family protein
JJB80_01365	tagK CDS	309825	310727	903	reverse	type VI secretion system-associated protein TagK
JJB80_01370	tssH CDS	311095	313734	2640	forward	type VI secretion system ATPase TssH
JJB80_01375	tssB CDS	313834	314376	543	forward	type VI secretion system contractile sheath small subunit
JJB80_01380	tssC CDS	314400	315908	1509	forward	type VI secretion system contractile sheath large subunit
JJB80_01385	BPSL0067 family protein CDS	315974	316081	108	forward	BPSL0067 family protein	incomplete; partial on complete genome; missing N-terminus;
JJB80_01390	hypothetical protein CDS	316208	316540	333	forward	hypothetical protein
JJB80_01395	type VI secretion system tube protein Hcp CDS	316794	317279	486	forward	type VI secretion system tube protein Hcp
JJB80_01400	type VI secretion lipoprotein/VasD CDS	317299	317454	156	forward	type VI secretion lipoprotein/VasD
JJB80_01405	type VI secretion system amidase effector protein Tae4 CDS	317584	318069	486	forward	type VI secretion system amidase effector protein Tae4
JJB80_01410	type VI secretion system amidase immunity protein Tai4 CDS	318054	318437	384	forward	type VI secretion system amidase immunity protein Tai4
JJB80_01415	type VI secretion system tube protein Hcp CDS	318580	319065	486	forward	type VI secretion system tube protein Hcp
JJB80_01420	tssJ CDS	319132	319668	537	forward	type VI secretion system lipoprotein TssJ
JJB80_01425	tssK CDS	319672	321015	1344	forward	type VI secretion system baseplate subunit TssK
JJB80_01430	tssL CDS	321012	322316	1305	forward	type VI secretion system protein TssL, long form
JJB80_01435	hypothetical protein CDS	322321	323094	774	forward	hypothetical protein
JJB80_01440	Shiga toxin A subunit CDS	323297	323728	432	forward	Shiga toxin A subunit
JJB80_01445	tssM CDS	323762	327631	3870	forward	type VI secretion system membrane subunit TssM
JJB80_01450	DUF2094 domain-containing protein CDS	327631	328419	789	forward	DUF2094 domain-containing protein
JJB80_01455	DUF2195 family protein CDS	328416	328832	417	forward	DUF2195 family protein
JJB80_01460	DUF2778 domain-containing protein CDS	328856	329377	522	forward	DUF2778 domain-containing protein
JJB80_01465	type VI secretion system tip protein VgrG CDS	329774	331963	2190	forward	type VI secretion system tip protein VgrG
JJB80_01470	DcrB-related protein CDS	331987	332433	447	forward	DcrB-related protein
JJB80_01475	PAAR domain-containing protein CDS	332452	336546	4095	forward	PAAR domain-containing protein
JJB80_01480	hypothetical protein CDS	336540	336803	264	forward	hypothetical protein
JJB80_01485	RHS domain-containing protein CDS	336867	337736	870	forward	RHS domain-containing protein	incomplete; partial on complete genome; missing N-terminus;
JJB80_01490	hypothetical protein CDS	337730	338176	447	forward	hypothetical protein
JJB80_01495	immunity 26/phosphotriesterase HocA family protein CDS	338739	339176	438	forward	immunity 26/phosphotriesterase HocA family protein
JJB80_01500	SymE family type I addiction module toxin CDS	339229	339504	276	reverse	SymE family type I addiction module toxin
JJB80_01505	RHS repeat-associated core domain-containing protein CDS	339632	339862	231	forward	RHS repeat-associated core domain-containing protein	internal stop;
JJB80_01510	hypothetical protein CDS	339945	340253	309	forward	hypothetical protein
JJB80_01515	type I toxin-antitoxin system SymE family toxin CDS	340355	340603	249	reverse	type I toxin-antitoxin system SymE family toxin
JJB80_01520	IS481 family transposase CDS	340656	341360	705	forward	IS481 family transposase	frameshifted;
JJB80_01525	pilus assembly protein CDS	342110	342622	513	forward	pilus assembly protein
JJB80_01530	papD CDS	342706	343443	738	forward	pili assembly chaperone PapD
JJB80_01535	fimbrial biogenesis outer membrane usher protein CDS	343467	345977	2511	forward	fimbrial biogenesis outer membrane usher protein
JJB80_01540	pilin structural protein SafD CDS	345999	346469	471	forward	pilin structural protein SafD	internal stop;
JJB80_01545	polysaccharide deacetylase family protein CDS	346875	347696	822	forward	polysaccharide deacetylase family protein
JJB80_01550	PerC family transcriptional regulator CDS	347779	348019	241	forward	PerC family transcriptional regulator	frameshifted;
JJB80_01555	LysR family transcriptional regulator CDS	348511	349458	948	forward	LysR family transcriptional regulator
JJB80_01560	hypothetical protein CDS	349575	349790	216	forward	hypothetical protein
JJB80_01565	pagN CDS	349794	350513	720	reverse	adhesin/invasin protein PagN
JJB80_01570	Spy/CpxP family protein refolding chaperone CDS	350844	351251	408	reverse	Spy/CpxP family protein refolding chaperone
JJB80_01575	amidohydrolase CDS	351622	352389	768	reverse	amidohydrolase
JJB80_01580	fadE CDS	352498	354942	2445	reverse	acyl-CoA dehydrogenase FadE
JJB80_01585	lpcA CDS	355182	355760	579	forward	D-sedoheptulose 7-phosphate isomerase
JJB80_01590	class II glutamine amidotransferase CDS	355973	356740	768	forward	class II glutamine amidotransferase
JJB80_01595	murein L,D-transpeptidase CDS	356711	357451	741	reverse	murein L,D-transpeptidase
JJB80_01600	dinB CDS	357701	358756	1056	forward	DNA polymerase IV
JJB80_01605	RNA ligase RtcB family protein CDS	358975	360107	1133	forward	RNA ligase RtcB family protein	frameshifted;
JJB80_01610	peptide chain release factor H CDS	360104	360718	615	forward	peptide chain release factor H
JJB80_01615	pepD CDS	360874	362331	1458	reverse	cytosol nonspecific dipeptidase
JJB80_01620	gpt CDS	362580	363038	459	forward	xanthine phosphoribosyltransferase
JJB80_01625	frsA CDS	363127	364371	1245	forward	esterase FrsA
JJB80_01630	crl CDS	364429	364830	402	forward	sigma factor-binding protein Crl
JJB80_01635	phoE CDS	364881	365933	1053	reverse	phosphoporin PhoE
JJB80_01640	proB CDS	366216	367319	1104	forward	glutamate 5-kinase
JJB80_01645	proA CDS	367331	368581	1251	forward	glutamate-5-semialdehyde dehydrogenase
JJB80_01655	IS3 family transposase CDS	369035	369814	780	reverse	IS3 family transposase	internal stop; incomplete; partial on complete genome; missing N-terminus;
JJB80_01660	diol dehydratase reactivase subunit alpha CDS	369816	370530	715	forward	diol dehydratase reactivase subunit alpha	frameshifted; incomplete; partial on complete genome; missing N-terminus;
JJB80_01665	DUF1889 family protein CDS	370640	370963	324	forward	DUF1889 family protein
JJB80_01670	MFS transporter CDS	371304	372542	1239	forward	MFS transporter
JJB80_01675	leuC CDS	372674	374095	1422	forward	3-isopropylmalate dehydratase large subunit
JJB80_01680	leuD CDS	374097	374723	627	forward	3-isopropylmalate dehydratase small subunit
JJB80_01685	fumarylacetoacetate hydrolase family protein CDS	374738	375616	879	forward	fumarylacetoacetate hydrolase family protein
JJB80_01690	alpha/beta hydrolase CDS	375616	376530	915	forward	alpha/beta hydrolase
JJB80_01695	LysR family transcriptional regulator CDS	376564	377529	966	forward	LysR family transcriptional regulator
JJB80_01700	cytoplasmic protein CDS	377474	377746	273	reverse	cytoplasmic protein
JJB80_01705	outer membrane protein CDS	378437	378835	399	forward	outer membrane protein
JJB80_01710	fimbrial assembly chaperone CDS	378882	379640	759	reverse	fimbrial assembly chaperone
JJB80_01715	stbD CDS	379606	380931	1326	reverse	fimbrial usher protein StbD
JJB80_01720	fimbrial outer membrane usher protein CDS	380936	383497	2562	reverse	fimbrial outer membrane usher protein
JJB80_01725	fimbrial chaperone CDS	383481	384242	762	reverse	fimbrial chaperone
JJB80_01730	type 1 fimbrial protein CDS	384304	384840	537	reverse	type 1 fimbrial protein
JJB80_01735	hypothetical protein CDS	385504	386238	735	forward	hypothetical protein
JJB80_01740	hypothetical protein CDS	386211	386510	300	forward	hypothetical protein
JJB80_01745	EAL domain-containing protein CDS	387010	388584	1575	forward	EAL domain-containing protein
JJB80_01750	response regulator CDS	388684	389427	744	forward	response regulator
JJB80_01755	hypothetical protein CDS	389400	389888	489	forward	hypothetical protein
JJB80_01760	Ail/Lom family outer membrane beta-barrel protein CDS	390289	390813	525	forward	Ail/Lom family outer membrane beta-barrel protein
JJB80_01765	helix-turn-helix transcriptional regulator CDS	390957	391598	642	forward	helix-turn-helix transcriptional regulator
JJB80_01770	hypothetical protein CDS	391609	391833	225	forward	hypothetical protein
JJB80_01775	DUF4156 domain-containing protein CDS	391891	392250	360	forward	DUF4156 domain-containing protein
JJB80_01780	mdsC CDS	392320	393777	1458	reverse	multidrug efflux transporter outer membrane subunit MdsC
JJB80_01785	mdsB CDS	393794	396961	3168	reverse	multidrug efflux RND transporter permease subunit MdsB
JJB80_01790	mdsA CDS	396958	398184	1227	reverse	multidrug efflux RND transporter periplasmic adaptor subunit MdsA
JJB80_01795	golT CDS	398461	400749	2289	forward	gold/copper-translocating P-type ATPase GolT
JJB80_01800	golS CDS	400761	401225	465	forward	Au(I) sensor transcriptional regulator GolS
JJB80_01805	golB CDS	401303	401497	195	forward	gold resistance metallochaperone GolB
JJB80_01810	MFS transporter CDS	401790	403043	1254	forward	MFS transporter
JJB80_01815	site-specific DNA-methyltransferase CDS	403232	405190	1959	forward	site-specific DNA-methyltransferase
JJB80_01820	type III restriction-modification system endonuclease CDS	405200	408172	2973	forward	type III restriction-modification system endonuclease
JJB80_01825	hypothetical protein CDS	408449	408550	102	forward	hypothetical protein
JJB80_01830	cytochrome ubiquinol oxidase subunit I CDS	408667	410070	1404	forward	cytochrome ubiquinol oxidase subunit I
JJB80_01835	cydB CDS	410067	411077	1011	forward	cytochrome d ubiquinol oxidase subunit II
JJB80_01840	DUF2474 domain-containing protein CDS	411077	411208	132	forward	DUF2474 domain-containing protein
JJB80_01845	helix-turn-helix transcriptional regulator CDS	411414	412418	1005	forward	helix-turn-helix transcriptional regulator
JJB80_01850	foxA CDS	412564	414672	2109	forward	ferrioxamine B receptor FoxA
JJB80_01855	LysE family transporter CDS	414713	415345	633	reverse	LysE family transporter
JJB80_01860	DUF1471 domain-containing protein CDS	415577	415852	276	forward	DUF1471 domain-containing protein
JJB80_01865	prpR CDS	415988	417613	1626	reverse	propionate catabolism operon regulatory protein PrpR
JJB80_01870	prpB CDS	417878	418765	888	forward	methylisocitrate lyase
JJB80_01875	prpC CDS	418888	420057	1170	forward	2-methylcitrate synthase
JJB80_01880	bifunctional 2-methylcitrate dehydratase/aconitate hydratase CDS	420097	421548	1452	forward	bifunctional 2-methylcitrate dehydratase/aconitate hydratase
JJB80_01885	prpE CDS	421589	423475	1887	forward	propionate--CoA ligase
JJB80_01890	hemB CDS	423579	424553	975	reverse	porphobilinogen synthase
JJB80_01895	autotransporter outer membrane beta-barrel domain-containing protein CDS	425066	428002	2937	forward	autotransporter outer membrane beta-barrel domain-containing protein
JJB80_01900	iprA CDS	428088	428711	624	forward	hydrogen peroxide resistance inhibitor IprA
JJB80_01905	ampH CDS	428756	429913	1158	reverse	D-alanyl-D-alanine- carboxypeptidase/endopeptidase AmpH
JJB80_01910	sbmA CDS	430260	431480	1221	forward	peptide antibiotic transporter SbmA
JJB80_01915	yaiW CDS	431495	432589	1095	forward	surface-exposed outer membrane lipoprotein YaiW
JJB80_01920	YaiY family protein CDS	432627	432935	309	reverse	YaiY family protein
JJB80_01925	DUF2754 family protein CDS	433203	433418	216	forward	DUF2754 family protein
JJB80_01930	ddlA CDS	433444	434538	1095	reverse	D-alanine--D-alanine ligase
JJB80_01935	extensin family protein CDS	434616	435329	714	forward	extensin family protein
JJB80_01940	multidrug efflux MFS transporter CDS	435498	436709	1212	forward	multidrug efflux MFS transporter
JJB80_01945	iraP CDS	437006	437266	261	forward	anti-adapter protein IraP
JJB80_01950	psiF CDS	437618	437938	321	forward	phosphate starvation-inducible protein PsiF
JJB80_01955	adrA CDS	438030	439142	1113	forward	diguanylate cyclase AdrA
JJB80_01960	proC CDS	439157	439966	810	reverse	pyrroline-5-carboxylate reductase
JJB80_01965	YaiI/YqxD family protein CDS	440106	440561	456	forward	YaiI/YqxD family protein
JJB80_01970	aroL CDS	440746	441291	546	forward	shikimate kinase AroL
JJB80_01975	hypothetical protein CDS	441318	441509	192	forward	hypothetical protein
JJB80_01980	AroM family protein CDS	441760	442437	678	forward	AroM family protein
JJB80_01985	ppnP CDS	442508	442792	285	forward	pyrimidine/purine nucleoside phosphorylase
JJB80_01990	rdgC CDS	442830	443741	912	reverse	recombination-associated protein RdgC
JJB80_01995	mak CDS	443867	444775	909	forward	fructokinase
JJB80_02000	araJ CDS	444797	445969	1173	reverse	MFS transporter AraJ
JJB80_02005	sbcC CDS	446142	449282	3141	reverse	exonuclease subunit SbcC	internal stop;
JJB80_02010	sbcD CDS	449279	450481	1203	reverse	exonuclease subunit SbcD
JJB80_02015	phoB CDS	450696	451385	690	forward	phosphate response regulator transcription factor PhoB
JJB80_02020	phoR CDS	451455	452750	1296	forward	phosphate regulon sensor histidine kinase PhoR
JJB80_02025	brnQ CDS	453159	454478	1320	forward	branched-chain amino acid transporter carrier protein BrnQ
JJB80_02030	proY CDS	454553	455923	1371	forward	proline-specific permease ProY
JJB80_02035	malZ CDS	456085	457902	1818	forward	maltodextrin glucosidase
JJB80_02040	peroxiredoxin CDS	457974	458576	603	reverse	peroxiredoxin
JJB80_02045	acpH CDS	458786	459367	582	reverse	ACP phosphodiesterase
JJB80_02050	queA CDS	459461	460525	1065	forward	tRNA preQ1(34) S-adenosylmethionine ribosyltransferase-isomerase QueA
JJB80_02055	tgt CDS	460722	461849	1128	forward	tRNA guanosine(34) transglycosylase Tgt
JJB80_02060	yajC CDS	461872	462204	333	forward	preprotein translocase subunit YajC
JJB80_02065	secD CDS	462232	464079	1848	forward	protein translocase subunit SecD
JJB80_02070	secF CDS	464090	465061	972	forward	protein translocase subunit SecF
JJB80_02075	VOC family protein CDS	465209	465574	366	forward	VOC family protein
JJB80_02080	YafY family transcriptional regulator CDS	465600	466292	693	forward	YafY family transcriptional regulator
JJB80_02085	HNH nuclease family protein CDS	466462	466809	348	forward	HNH nuclease family protein
JJB80_02090	type I toxin-antitoxin system toxin Ldr family protein CDS	467247	467354	108	forward	type I toxin-antitoxin system toxin Ldr family protein
JJB80_02095	nucleoside-specific channel-forming protein Tsx CDS	467438	468301	864	reverse	nucleoside-specific channel-forming protein Tsx
JJB80_02100	DUF3251 domain-containing protein CDS	468601	469140	540	reverse	DUF3251 domain-containing protein
JJB80_02105	nrdR CDS	469292	469741	450	forward	transcriptional regulator NrdR
JJB80_02110	ribD CDS	469745	470848	1104	forward	bifunctional diaminohydroxyphosphoribosylaminopyrimidine deaminase/5-amino-6-(5-phosphoribosylamino)uracil reductase RibD
JJB80_02115	ribE CDS	470937	471407	471	forward	6,7-dimethyl-8-ribityllumazine synthase
JJB80_02120	nusB CDS	471428	471847	420	forward	transcription antitermination factor NusB
JJB80_02125	thiL CDS	471926	472903	978	forward	thiamine-phosphate kinase
JJB80_02130	pgpA CDS	472881	473396	516	forward	phosphatidylglycerophosphatase A
JJB80_02135	aldo/keto reductase CDS	473500	474474	975	reverse	aldo/keto reductase
JJB80_02140	dxs CDS	474531	476393	1863	reverse	1-deoxy-D-xylulose-5-phosphate synthase
JJB80_02145	ispA CDS	476417	477316	900	reverse	(2E,6E)-farnesyl diphosphate synthase
JJB80_02150	xseB CDS	477317	477559	243	reverse	exodeoxyribonuclease VII small subunit
JJB80_02155	thiI CDS	477769	479217	1449	forward	tRNA 4-thiouridine(8) synthase ThiI
JJB80_02160	phnV CDS	479261	480058	798	reverse	2-aminoethylphosphonate ABC transport system, membrane component PhnV
JJB80_02165	phnU CDS	480061	480921	861	reverse	2-aminoethylphosphonate ABC transporter permeasesubunit
JJB80_02170	phnT CDS	480924	482033	1110	reverse	2-aminoethylphosphonate ABC transport system ATP-binding subunit PhnT
JJB80_02175	phnS CDS	482039	483052	1014	reverse	2-aminoethylphosphonate ABC transporter substrate-binding protein
JJB80_02180	phnR CDS	483250	483969	720	reverse	phosphonate utilization transcriptional regulator PhnR
JJB80_02185	phnW CDS	484109	485212	1104	forward	2-aminoethylphosphonate--pyruvate transaminase
JJB80_02190	phosphonoacetaldehyde hydrolase CDS	485222	486031	810	forward	phosphonoacetaldehyde hydrolase
JJB80_02195	yajL CDS	486128	486718	591	reverse	protein deglycase YajL
JJB80_02200	panE CDS	486681	487592	912	reverse	2-dehydropantoate 2-reductase
JJB80_02205	YajQ family cyclic di-GMP-binding protein CDS	487718	488209	492	forward	YajQ family cyclic di-GMP-binding protein
JJB80_02210	MFS transporter CDS	488256	489620	1365	reverse	MFS transporter
JJB80_02215	SEL1-like repeat protein CDS	490157	491668	1512	forward	SEL1-like repeat protein
JJB80_02220	sel1 repeat family protein CDS	491680	493173	1494	forward	sel1 repeat family protein
JJB80_02225	cyoE CDS	493255	494145	891	reverse	protoheme IX farnesyltransferase
JJB80_02230	cytochrome o ubiquinol oxidase subunit IV CDS	494157	494486	330	reverse	cytochrome o ubiquinol oxidase subunit IV
JJB80_02235	cytochrome o ubiquinol oxidase subunit III CDS	494486	495100	615	reverse	cytochrome o ubiquinol oxidase subunit III
JJB80_02240	cyoB CDS	495090	497081	1992	reverse	cytochrome o ubiquinol oxidase subunit I
JJB80_02245	cyoA CDS	497092	498048	957	reverse	cytochrome o ubiquinol oxidase subunit II
JJB80_02250	ampG CDS	498501	499976	1476	reverse	muropeptide MFS transporter AmpG
JJB80_02255	lipoprotein CDS	500020	500598	579	reverse	lipoprotein
JJB80_02260	bolA CDS	500902	501219	318	forward	transcriptional regulator BolA
JJB80_02265	tig CDS	501566	502864	1299	forward	trigger factor
JJB80_02270	clpP CDS	503111	503734	624	forward	ATP-dependent Clp endopeptidase proteolytic subunit ClpP
JJB80_02275	clpX CDS	503986	505257	1272	forward	ATP-dependent protease ATP-binding subunit ClpX
JJB80_02280	lon CDS	505443	507797	2355	forward	endopeptidase La
JJB80_02285	hupB CDS	508006	508278	273	forward	DNA-binding protein HU-beta
JJB80_02290	ppiD CDS	508569	510440	1872	forward	peptidylprolyl isomerase
JJB80_02295	helix-hairpin-helix domain-containing protein CDS	510590	510964	375	forward	helix-hairpin-helix domain-containing protein
JJB80_02300	fadM CDS	511068	511466	399	forward	long-chain acyl-CoA thioesterase FadM
JJB80_02305	queC CDS	511572	512267	696	reverse	7-cyano-7-deazaguanine synthase QueC
JJB80_02310	SgrR family transcriptional regulator CDS	512332	514032	1701	reverse	SgrR family transcriptional regulator
JJB80_02315	cof CDS	514133	514951	819	forward	HMP-PP phosphatase
JJB80_02320	PLP-dependent cysteine synthase family protein CDS	515001	516056	1056	reverse	PLP-dependent cysteine synthase family protein
JJB80_02325	decR CDS	516169	516627	459	forward	DNA-binding transcriptional regulator DecR
JJB80_02330	SmdA family multidrug ABC transporter permease/ATP-binding protein CDS	516668	518440	1773	forward	SmdA family multidrug ABC transporter permease/ATP-binding protein
JJB80_02335	SmdB family multidrug efflux ABC transporter permease/ATP-binding protein CDS	518433	520214	1782	forward	SmdB family multidrug efflux ABC transporter permease/ATP-binding protein
JJB80_02340	glnK CDS	520427	520765	339	forward	P-II family nitrogen regulator
JJB80_02345	amtB CDS	520797	522083	1287	forward	ammonium transporter AmtB
JJB80_02350	tesB CDS	522183	523043	861	reverse	acyl-CoA thioesterase II
JJB80_02355	YbaY family lipoprotein CDS	523258	523827	570	forward	YbaY family lipoprotein
JJB80_02360	MGMT family protein CDS	523860	524249	390	reverse	MGMT family protein
JJB80_02370	EAL domain-containing protein CDS	524480	526030	1551	reverse	EAL domain-containing protein
JJB80_02375	type B 50S ribosomal protein L31 CDS	526255	526515	261	forward	type B 50S ribosomal protein L31
JJB80_02380	ykgO CDS	526521	526661	141	forward	type B 50S ribosomal protein L36
JJB80_02385	hypothetical protein CDS	526717	527187	471	reverse	hypothetical protein
JJB80_02390	maa CDS	527304	527855	552	reverse	maltose O-acetyltransferase
JJB80_02395	hha CDS	528034	528252	219	reverse	hemolysin expression modulator Hha
JJB80_02400	tomB CDS	528280	528654	375	reverse	Hha toxicity modulator TomB
JJB80_02405	multidrug efflux RND transporter permease subunit CDS	529150	532299	3150	reverse	multidrug efflux RND transporter permease subunit
JJB80_02410	acrA CDS	532322	533515	1194	reverse	multidrug efflux RND transporter periplasmic adaptor subunit AcrA
JJB80_02415	acrR CDS	533657	534310	654	forward	multidrug efflux transporter transcriptional repressor AcrR
JJB80_02420	mscK CDS	534429	537791	3363	forward	mechanosensitive channel MscK
JJB80_02425	Rpn family recombination-promoting nuclease/putative transposase CDS	537833	538768	936	reverse	Rpn family recombination-promoting nuclease/putative transposase
JJB80_02430	rsmS CDS	538838	539005	168	reverse	pleiotropic regulatory protein RsmS
JJB80_02435	priC CDS	539019	539546	528	reverse	primosomal replication protein N''
JJB80_02440	DUF454 family protein CDS	539615	539992	378	forward	DUF454 family protein
JJB80_02445	apt CDS	540145	540696	552	forward	adenine phosphoribosyltransferase
JJB80_02450	dnaX CDS	540810	542738	1929	forward	DNA polymerase III subunit gamma/tau
JJB80_02455	YbaB/EbfC family nucleoid-associated protein CDS	542784	543113	330	forward	YbaB/EbfC family nucleoid-associated protein
JJB80_02460	recR CDS	543113	543718	606	forward	recombination protein RecR
JJB80_02465	htpG CDS	543829	545703	1875	forward	molecular chaperone HtpG
JJB80_02470	adk CDS	545944	546588	645	forward	adenylate kinase
JJB80_02475	hemH CDS	546817	547779	963	forward	ferrochelatase
JJB80_02480	aes CDS	547776	548747	972	reverse	acetyl esterase
JJB80_02485	gsk CDS	548900	550204	1305	forward	inosine/guanosine kinase
JJB80_02490	Kef family K(+) transporter CDS	550253	551929	1677	reverse	Kef family K(+) transporter
JJB80_02495	MFS transporter CDS	552144	553364	1221	reverse	MFS transporter
JJB80_02500	bifunctional UDP-sugar hydrolase/5'-nucleotidase CDS	553537	555189	1653	forward	bifunctional UDP-sugar hydrolase/5'-nucleotidase
JJB80_02505	ybaK CDS	555306	555785	480	reverse	Cys-tRNA(Pro)/Cys-tRNA(Cys) deacylase YbaK
JJB80_02510	TraB/GumN family protein CDS	555987	556781	795	reverse	TraB/GumN family protein
JJB80_02515	DUF1311 domain-containing protein CDS	556867	557694	828	reverse	DUF1311 domain-containing protein
JJB80_02520	copA CDS	557848	560349	2502	reverse	copper-exporting P-type ATPase CopA
JJB80_02525	cueR CDS	560459	560875	417	forward	Cu(I)-responsive transcriptional regulator
JJB80_02530	NfeD family protein CDS	560876	561328	453	reverse	NfeD family protein
JJB80_02535	SPFH/Band 7/PHB domain protein CDS	561325	562242	918	reverse	SPFH/Band 7/PHB domain protein
JJB80_02540	fetA CDS	562389	563066	678	forward	iron ABC transporter ATP-binding protein FetA
JJB80_02545	fetB CDS	563053	563832	780	forward	iron export ABC transporter permease subunit FetB
JJB80_02550	cnoX CDS	563918	564772	855	reverse	chaperedoxin
JJB80_02555	SDR family oxidoreductase CDS	564832	565602	771	reverse	SDR family oxidoreductase
JJB80_02560	tesA CDS	565757	566371	615	reverse	multifunctional acyl-CoA thioesterase I/proteaseI/lysophospholipase L1
JJB80_02565	ABC transporter ATP-binding protein CDS	566342	567028	687	forward	ABC transporter ATP-binding protein
JJB80_02570	ABC transporter permease CDS	567025	569439	2415	forward	ABC transporter permease
JJB80_02575	porin CDS	569625	570758	1134	forward	porin
JJB80_02580	metal ABC transporter substrate-binding protein CDS	571015	571845	831	forward	metal ABC transporter substrate-binding protein
JJB80_02585	sfbB CDS	571882	572898	1017	forward	virulence-associated ABC transporter ATP-bindingprotein SfbB
JJB80_02590	ABC transporter permease CDS	572891	573550	660	forward	ABC transporter permease
JJB80_02595	mnmH CDS	573589	574683	1095	reverse	tRNA 2-selenouridine(34) synthase MnmH
JJB80_02600	allS CDS	574753	575679	927	reverse	HTH-type transcriptional activator AllS
JJB80_02605	allA CDS	575906	576388	483	forward	ureidoglycolate lyase
JJB80_02610	allR CDS	576467	577285	819	forward	HTH-type transcriptional repressor AllR
JJB80_02615	gcl CDS	577370	579151	1782	forward	glyoxylate carboligase
JJB80_02620	hyi CDS	579164	579940	777	forward	hydroxypyruvate isomerase
JJB80_02625	glxR CDS	580041	580919	879	forward	2-hydroxy-3-oxopropionate reductase
JJB80_02630	MFS transporter CDS	580985	582232	1248	forward	MFS transporter
JJB80_02635	putative allantoin permease CDS	582328	583782	1455	forward	putative allantoin permease
JJB80_02640	allB CDS	583861	585222	1362	forward	allantoinase AllB
JJB80_02645	uracil/xanthine transporter CDS	585281	586579	1299	forward	uracil/xanthine transporter
JJB80_02650	glxK CDS	586602	587750	1149	forward	glycerate 3-kinase
JJB80_02655	allE CDS	587830	588615	786	reverse	(S)-ureidoglycine aminohydrolase
JJB80_02660	allC CDS	588626	589861	1236	reverse	allantoate deiminase
JJB80_02665	allD CDS	589883	590932	1050	reverse	ureidoglycolate dehydrogenase
JJB80_02670	acyl-CoA synthetase FdrA CDS	591263	592927	1665	forward	acyl-CoA synthetase FdrA
JJB80_02675	DUF1116 domain-containing protein CDS	592937	594196	1260	forward	DUF1116 domain-containing protein
JJB80_02680	DUF2877 domain-containing protein CDS	594208	595017	810	forward	DUF2877 domain-containing protein
JJB80_02685	carbamate kinase CDS	595021	595914	894	forward	carbamate kinase
JJB80_02690	purK CDS	595955	597022	1068	reverse	5-(carboxyamino)imidazole ribonucleotide synthase
JJB80_02695	purE CDS	597019	597528	510	reverse	5-(carboxyamino)imidazole ribonucleotide mutase
JJB80_02700	lpxH CDS	597646	598368	723	reverse	UDP-2,3-diacylglucosamine diphosphatase
JJB80_02705	ppiB CDS	598371	598865	495	reverse	peptidylprolyl isomerase B
JJB80_02710	cysS CDS	599038	600423	1386	forward	cysteine--tRNA ligase
JJB80_02715	DUF2145 domain-containing protein CDS	600467	601291	825	reverse	DUF2145 domain-containing protein
JJB80_02720	STM0539 family protein CDS	601288	601725	438	reverse	STM0539 family protein
JJB80_02725	metal-dependent hydrolase CDS	601718	602263	546	reverse	metal-dependent hydrolase
JJB80_02730	ybcJ CDS	602391	602603	213	reverse	ribosome-associated protein YbcJ
JJB80_02735	folD CDS	602605	603471	867	reverse	bifunctional methylenetetrahydrofolate dehydrogenase/methenyltetrahydrofolate cyclohydrolase FolD
JJB80_02740	fimA CDS	604018	604575	558	forward	type 1 fimbrial protein subunit FimA
JJB80_02745	fimI CDS	604651	605184	534	forward	type 1 fimbrial protein subunit FimI
JJB80_02750	fimC CDS	605228	605920	693	forward	type 1 fimbria chaperone FimC
JJB80_02755	fimbrial biogenesis usher protein CDS	605951	608563	2613	forward	fimbrial biogenesis usher protein
JJB80_02760	fimH CDS	608578	609585	1008	forward	type 1 fimbrin D-mannose specific adhesin FimH
JJB80_02765	sfmF CDS	609595	610113	519	forward	fimbria assembly protein
JJB80_02770	fimZ CDS	610159	610791	633	reverse	fimbria biosynthesis transcriptional regulator FimZ
JJB80_02775	fimY CDS	611395	612117	723	reverse	fimbria biosynthesis regulator FimY
JJB80_02780	diguanylate cyclase CDS	612136	612447	312	reverse	diguanylate cyclase
JJB80_02785	fimW CDS	612609	613205	597	reverse	fimbria biosynthesis transcriptional regulator FimW
JJB80_02795	integrase CDS	613559	613684	126	reverse	integrase	incomplete; partial on complete genome; missing N-terminus and C-terminus;
JJB80_02800	IS3 family transposase CDS	613653	614320	668	reverse	IS3 family transposase	frameshifted; internal stop;
JJB80_02805	hypothetical protein CDS	614707	616359	1653	reverse	hypothetical protein
JJB80_02810	glycosyltransferase family 2 protein CDS	616340	617266	927	reverse	glycosyltransferase family 2 protein
JJB80_02815	GtrA family protein CDS	617263	617625	363	reverse	GtrA family protein
JJB80_02825	copper-binding protein CDS	618123	618254	132	reverse	copper-binding protein
JJB80_02830	GHKL domain-containing protein CDS	618493	618882	390	reverse	GHKL domain-containing protein	internal stop; incomplete; partial on complete genome; missing N-terminus;
JJB80_02835	efflux RND transporter permease subunit CDS	618877	619110	234	forward	efflux RND transporter permease subunit	incomplete; partial on complete genome; missing N-terminus;
JJB80_02840	AraC family transcriptional regulator CDS	619161	620015	855	reverse	AraC family transcriptional regulator
JJB80_02845	pyridine nucleotide-disulfide oxidoreductase CDS	620231	621556	1326	forward	pyridine nucleotide-disulfide oxidoreductase
JJB80_02850	DUF1471 domain-containing protein CDS	621713	621949	237	forward	DUF1471 domain-containing protein
JJB80_02855	YkgB family protein CDS	621962	622522	561	forward	YkgB family protein
JJB80_02860	DNA repair protein CDS	622601	623776	1176	reverse	DNA repair protein
JJB80_02865	pheP CDS	624102	625496	1395	forward	phenylalanine transporter
JJB80_02870	mechanosensitive ion channel family protein CDS	625538	626785	1248	reverse	mechanosensitive ion channel family protein
JJB80_02875	autotransporter domain-containing esterase CDS	627096	629066	1971	forward	autotransporter domain-containing esterase
JJB80_02880	sigma-54-dependent transcriptional regulator CDS	629233	631962	2730	forward	sigma-54-dependent transcriptional regulator
JJB80_02885	SIS domain-containing protein CDS	632090	633076	987	reverse	SIS domain-containing protein
JJB80_02890	SIS domain-containing protein CDS	633143	634186	1044	reverse	SIS domain-containing protein
JJB80_02895	PTS system mannose/fructose/sorbose family transporter subunit IID CDS	634219	635073	855	reverse	PTS system mannose/fructose/sorbose family transporter subunit IID
JJB80_02900	PTS mannose/fructose/sorbose/N-acetylgalactosamine transporter subunit IIC CDS	635076	635819	744	reverse	PTS mannose/fructose/sorbose/N-acetylgalactosamine transporter subunit IIC
JJB80_02905	PTS system mannose/fructose/N-acetylgalactosamine-transporter subunit IIB CDS	635834	636304	471	reverse	PTS system mannose/fructose/N-acetylgalactosamine-transporter subunit IIB
JJB80_02910	PTS sugar transporter subunit IIA CDS	636282	636731	450	reverse	PTS sugar transporter subunit IIA
JJB80_02915	nfsB CDS	636931	637584	654	reverse	oxygen-insensitive NAD(P)H nitroreductase
JJB80_02920	MmcQ/YjbR family DNA-binding protein CDS	637681	638049	369	reverse	MmcQ/YjbR family DNA-binding protein
JJB80_02925	TetR/AcrR family transcriptional regulator CDS	638049	638630	582	reverse	TetR/AcrR family transcriptional regulator
JJB80_02930	RamA family antibiotic efflux transcriptional regulator CDS	638919	639260	342	forward	RamA family antibiotic efflux transcriptional regulator
JJB80_02935	DUF1158 family protein CDS	639266	639514	249	reverse	DUF1158 family protein
JJB80_02940	glutamate--cysteine ligase CDS	639581	640699	1119	reverse	glutamate--cysteine ligase
JJB80_02945	entD CDS	640711	641415	705	reverse	enterobactin synthase subunit EntD
JJB80_02950	TonB-dependent siderophore receptor CDS	641461	643716	2256	reverse	TonB-dependent siderophore receptor
JJB80_02955	fes CDS	643905	645119	1215	forward	enterochelin esterase
JJB80_02960	MbtH family protein CDS	645150	645368	219	forward	MbtH family protein
JJB80_02965	entF CDS	645365	649249	3885	forward	enterobactin non-ribosomal peptide synthetase EntF
JJB80_02970	fepE CDS	649499	650635	1137	forward	LPS O-antigen length regulator
JJB80_02975	fepC CDS	650688	651482	795	reverse	iron-enterobactin ABC transporter ATP-binding protein
JJB80_02980	fepG CDS	651479	652468	990	reverse	iron-enterobactin ABC transporter permease
JJB80_02985	fepD CDS	652468	653475	1008	reverse	Fe(3+)-siderophore ABC transporter permease
JJB80_02990	entS CDS	653586	654830	1245	forward	enterobactin transporter EntS
JJB80_02995	fepB CDS	654893	655849	957	reverse	Fe2+-enterobactin ABC transporter substrate-binding protein
JJB80_03000	entC CDS	656158	657333	1176	forward	isochorismate synthase EntC
JJB80_03005	entE CDS	657343	658953	1611	forward	(2,3-dihydroxybenzoyl)adenylate synthase EntE
JJB80_03010	isochorismatase CDS	658967	659824	858	forward	isochorismatase
JJB80_03015	entA CDS	659824	660579	756	forward	2,3-dihydro-2,3-dihydroxybenzoate dehydrogenase EntA
JJB80_03020	entH CDS	660582	660995	414	forward	proofreading thioesterase EntH
JJB80_03025	cstA CDS	661177	663282	2106	forward	carbon starvation protein CstA
JJB80_03030	YbdD/YjiX family protein CDS	663346	663543	198	forward	YbdD/YjiX family protein
JJB80_03035	oxidoreductase CDS	663579	664667	1089	reverse	oxidoreductase
JJB80_03040	pyridoxal phosphate-dependent aminotransferase CDS	664794	665954	1161	forward	pyridoxal phosphate-dependent aminotransferase
JJB80_03045	ParB-like nuclease domain-containing protein CDS	665955	666572	618	reverse	ParB-like nuclease domain-containing protein
JJB80_03050	phosphoadenosine phosphosulfate reductase CDS	666545	667780	1236	reverse	phosphoadenosine phosphosulfate reductase
JJB80_03055	LysR family transcriptional regulator CDS	667946	668848	903	reverse	LysR family transcriptional regulator
JJB80_03060	dsbG CDS	669165	669911	747	reverse	thiol:disulfide interchange protein DsbG
JJB80_03065	ahpC CDS	670352	670915	564	forward	alkyl hydroperoxide reductase subunit C
JJB80_03070	ahpF CDS	671157	672722	1566	forward	alkyl hydroperoxide reductase subunit F
JJB80_03075	molecular chaperone CDS	673054	673614	561	forward	molecular chaperone
JJB80_03080	molybdopterin-dependent oxidoreductase CDS	673607	675886	2280	forward	molybdopterin-dependent oxidoreductase
JJB80_03085	4Fe-4S dicluster domain-containing protein CDS	675883	676440	558	forward	4Fe-4S dicluster domain-containing protein
JJB80_03090	dimethyl sulfoxide reductase anchor subunit family protein CDS	676440	677207	768	forward	dimethyl sulfoxide reductase anchor subunit family protein
JJB80_03095	uspG CDS	677275	677703	429	reverse	universal stress protein UspG
JJB80_03100	glutathione-dependent formaldehyde dehydrogenase CDS	677926	679164	1239	forward	glutathione-dependent formaldehyde dehydrogenase
JJB80_03105	rnk CDS	679247	679657	411	reverse	nucleoside diphosphate kinase regulator
JJB80_03110	rna CDS	679892	680698	807	reverse	ribonuclease I
JJB80_03115	citT CDS	680808	682271	1464	reverse	citrate/succinate antiporter CitT
JJB80_03120	citG CDS	682309	683205	897	reverse	triphosphoribosyl-dephospho-CoA synthase CitG
JJB80_03125	citX CDS	683177	683728	552	reverse	citrate lyase holo-[acyl-carrier protein] synthase
JJB80_03130	citF CDS	683732	685261	1530	reverse	citrate lyase subunit alpha
JJB80_03135	citE CDS	685271	686179	909	reverse	citrate (pro-3S)-lyase subunit beta
JJB80_03140	citD CDS	686176	686472	297	reverse	citrate lyase acyl carrier protein
JJB80_03145	citC CDS	686469	687545	1077	reverse	[citrate (pro-3S)-lyase] ligase
JJB80_03150	dpiB CDS	687930	689591	1662	forward	sensor histidine kinase DpiB
JJB80_03155	dpiA CDS	689560	690240	681	forward	two-component response regulator DpiA
JJB80_03160	dcuC CDS	690294	691679	1386	reverse	anaerobic C4-dicarboxylate transporter DcuC
JJB80_03165	pagP CDS	692058	692630	573	forward	lipid IV(A) palmitoyltransferase PagP
JJB80_03170	cspE CDS	692818	693027	210	forward	transcription antiterminator/RNA stability regulator CspE
JJB80_03175	crcB CDS	693085	693468	384	reverse	fluoride efflux transporter CrcB
JJB80_03180	deaminated glutathione amidase CDS	693559	694347	789	forward	deaminated glutathione amidase
JJB80_03185	tatE CDS	694476	694679	204	forward	twin-arginine translocase subunit TatE
JJB80_03190	lipA CDS	694765	695730	966	reverse	lipoyl synthase
JJB80_03195	DNA-binding transcriptional regulator CDS	695936	696889	954	reverse	DNA-binding transcriptional regulator
JJB80_03200	lipB CDS	697191	697832	642	reverse	lipoyl(octanoyl) transferase LipB
JJB80_03205	YbeD family protein CDS	697932	698195	264	reverse	YbeD family protein
JJB80_03210	dacA CDS	698304	699515	1212	reverse	D-alanyl-D-alanine carboxypeptidase DacA
JJB80_03215	rlpA CDS	699655	700800	1146	reverse	endolytic peptidoglycan transglycosylase RlpA
JJB80_03220	mrdB CDS	700811	701923	1113	reverse	peptidoglycan glycosyltransferase MrdB	rod shape-determining protein RodA;
JJB80_03225	mrdA CDS	701926	703827	1902	reverse	peptidoglycan DD-transpeptidase MrdA
JJB80_03230	rlmH CDS	703858	704325	468	reverse	23S rRNA (pseudouridine(1915)-N(3))-methyltransferase RlmH
JJB80_03235	rsfS CDS	704329	704646	318	reverse	ribosome silencing factor
JJB80_03240	adenosylcobalamin/alpha-ribazole phosphatase CDS	704975	705583	609	reverse	adenosylcobalamin/alpha-ribazole phosphatase
JJB80_03245	threonine-phosphate decarboxylase CDS	705680	706774	1095	forward	threonine-phosphate decarboxylase
JJB80_03250	nadD CDS	706749	707390	642	reverse	nicotinate-nucleotide adenylyltransferase
JJB80_03255	holA CDS	707392	708423	1032	reverse	DNA polymerase III subunit delta
JJB80_03260	lptE CDS	708423	709013	591	reverse	LPS assembly lipoprotein LptE
JJB80_03265	leuS CDS	709028	711610	2583	reverse	leucine--tRNA ligase
JJB80_03270	UxaA family hydrolase CDS	711847	712188	342	forward	UxaA family hydrolase
JJB80_03275	UxaA family hydrolase CDS	712205	713377	1173	forward	UxaA family hydrolase
JJB80_03280	2-keto-3-deoxygluconate permease 2 CDS	713427	714380	954	forward	2-keto-3-deoxygluconate permease 2
JJB80_03285	sigma-54-dependent transcriptional regulator CDS	714448	716376	1929	forward	sigma-54-dependent transcriptional regulator
JJB80_03290	zinc ribbon-containing protein CDS	716469	716942	474	forward	zinc ribbon-containing protein
JJB80_03295	sel1 repeat family protein CDS	716981	717976	996	reverse	sel1 repeat family protein
JJB80_03300	DUF1266 domain-containing protein CDS	718101	718808	708	forward	DUF1266 domain-containing protein
JJB80_03305	J domain-containing protein CDS	718805	720238	1434	forward	J domain-containing protein
JJB80_03310	DUF1266 domain-containing protein CDS	720250	720945	696	forward	DUF1266 domain-containing protein
JJB80_03315	J domain-containing protein CDS	720942	722414	1473	forward	J domain-containing protein
JJB80_03320	molecular chaperone HscC CDS	722436	724115	1680	reverse	molecular chaperone HscC
JJB80_03325	hypothetical protein CDS	724191	725429	1239	reverse	hypothetical protein
JJB80_03330	rihA CDS	725461	726396	936	reverse	pyrimidine-specific ribonucleoside hydrolase RihA
JJB80_03335	gltL CDS	726513	727238	726	reverse	glutamate/aspartate ABC transporter ATP binding protein GltL
JJB80_03340	gltK CDS	727238	727912	675	reverse	glutamate/aspartate ABC transporter permease GltK
JJB80_03345	gltJ CDS	727912	728652	741	reverse	glutamate/aspartate ABC transporter permease GltJ
JJB80_03350	amino acid ABC transporter substrate-binding protein CDS	728812	729720	909	reverse	amino acid ABC transporter substrate-binding protein
JJB80_03355	lnt CDS	730075	731613	1539	reverse	apolipoprotein N-acyltransferase
JJB80_03360	corC CDS	731633	732511	879	reverse	CNNM family magnesium/cobalt transport protein CorC	CorC(YbeX) belongs to the Cyclin M Mg2+ Exporter (CNNM) family, and was characterized as belonging to a set of three proteins, at least one of which must be present for CorA to function;
JJB80_03365	ybeY CDS	732669	733142	474	reverse	rRNA maturation RNase YbeY
JJB80_03370	PhoH family protein CDS	733139	734185	1047	reverse	PhoH family protein
JJB80_03375	miaB CDS	734390	735814	1425	reverse	tRNA (N6-isopentenyl adenosine(37)-C2)-methylthiotransferase MiaB
JJB80_03380	ubiF CDS	735958	737133	1176	forward	2-octaprenyl-3-methyl-6-methoxy-1,4-benzoquinol hydroxylase
JJB80_03385	hypothetical protein CDS	737200	737775	576	reverse	hypothetical protein
JJB80_03425	asnB CDS	738842	740506	1665	reverse	asparagine synthase B
JJB80_03430	nagD CDS	740796	741548	753	reverse	ribonucleotide monophosphatase NagD
JJB80_03435	nagC CDS	741595	742815	1221	reverse	DNA-binding transcriptional regulator NagC
JJB80_03440	nagA CDS	742820	743974	1155	reverse	N-acetylglucosamine-6-phosphate deacetylase
JJB80_03445	nagB CDS	744034	744834	801	reverse	glucosamine-6-phosphate deaminase
JJB80_03450	nagE CDS	745161	747113	1953	forward	PTS N-acetyl glucosamine transporter subunit IIABC
JJB80_03455	glnS CDS	747324	748991	1668	forward	glutamine--tRNA ligase
JJB80_03460	chiP CDS	749437	750843	1407	forward	chitoporin
JJB80_03465	lipoprotein CDS	750893	751225	333	forward	lipoprotein
JJB80_03470	tcuC CDS	751274	752578	1305	reverse	tricarballylate/proton symporter TcuC
JJB80_03475	tcuB CDS	752629	753768	1140	reverse	tricarballylate utilization protein TcuB
JJB80_03480	tcuA CDS	753755	755158	1404	reverse	FAD-dependent tricarballylate dehydrogenase TcuA
JJB80_03485	tcuR CDS	755256	756182	927	reverse	tricarballylate utilization LysR family transcriptional regulator TcuR
JJB80_03490	fur CDS	756297	756749	453	reverse	ferric iron uptake transcriptional regulator
JJB80_03495	ryhB-regulated fur leader peptide CDS	756742	756827	86	reverse	ryhB-regulated fur leader peptide	frameshifted;
JJB80_03500	fldA CDS	757031	757561	531	reverse	flavodoxin FldA
JJB80_03505	ybfE CDS	757712	758005	294	reverse	LexA regulated protein
JJB80_03510	ybfF CDS	758139	758909	771	reverse	esterase
JJB80_03515	seqA CDS	759094	759636	543	forward	replication initiation negative regulator SeqA
JJB80_03520	pgm CDS	759661	761301	1641	forward	alpha-D-glucose phosphate-specific phosphoglucomutase
JJB80_03525	pyridoxamine 5'-phosphate oxidase family protein CDS	761416	761901	486	reverse	pyridoxamine 5'-phosphate oxidase family protein
JJB80_03530	potE CDS	761966	763285	1320	reverse	putrescine-ornithine antiporter
JJB80_03535	speF CDS	763282	765480	2199	reverse	ornithine decarboxylase SpeF
JJB80_03540	DUF2618 domain-containing protein CDS	765860	765964	105	reverse	DUF2618 domain-containing protein
JJB80_03545	kdpE CDS	766242	766919	678	reverse	two-component system response regulator KdpE
JJB80_03550	kdpD CDS	766916	769600	2685	reverse	two-component system sensor histidine kinase KdpD
JJB80_03555	kdpC CDS	769597	770181	585	reverse	potassium-transporting ATPase subunit KdpC
JJB80_03560	kdpB CDS	770190	772238	2049	reverse	potassium-transporting ATPase subunit KdpB
JJB80_03565	kdpA CDS	772259	773938	1680	reverse	potassium-transporting ATPase subunit KdpA
JJB80_03570	kdpF CDS	773938	774027	90	reverse	K(+)-transporting ATPase subunit F
JJB80_03575	YbfA family protein CDS	774364	774570	207	forward	YbfA family protein
JJB80_03580	phrB CDS	774681	776102	1422	forward	deoxyribodipyrimidine photo-lyase
JJB80_03585	MFS transporter CDS	776141	777622	1482	reverse	MFS transporter
JJB80_03590	ybgI CDS	777951	778694	744	forward	radiation resistance protein YbgI
JJB80_03595	pxpB CDS	778710	779366	657	forward	5-oxoprolinase subunit PxpB
JJB80_03600	biotin-dependent carboxyltransferase family protein CDS	779360	780292	933	forward	biotin-dependent carboxyltransferase family protein
JJB80_03605	pxpA CDS	780282	781016	735	forward	5-oxoprolinase subunit PxpA
JJB80_03610	hypothetical protein CDS	781340	781471	132	forward	hypothetical protein
JJB80_03615	tyrosine-type recombinase/integrase CDS	781531	782097	567	forward	tyrosine-type recombinase/integrase
JJB80_03620	hypothetical protein CDS	782557	782892	336	forward	hypothetical protein
JJB80_03625	transport protein CDS	782894	783634	741	forward	transport protein
JJB80_03630	glf CDS	783920	785071	1152	forward	UDP-galactopyranose mutase
JJB80_03635	glycosyltransferase family 2 protein CDS	785068	785964	897	forward	glycosyltransferase family 2 protein
JJB80_03640	glycosyltransferase family 4 protein CDS	785977	787110	1134	forward	glycosyltransferase family 4 protein
JJB80_03645	ABC transporter permease CDS	787239	788009	771	forward	ABC transporter permease
JJB80_03650	ABC transporter ATP-binding protein CDS	788013	788723	711	forward	ABC transporter ATP-binding protein
JJB80_03655	glycosyltransferase CDS	788817	790595	1779	forward	glycosyltransferase
JJB80_03660	glycosyltransferase family 2 protein CDS	790788	791621	834	forward	glycosyltransferase family 2 protein
JJB80_03665	glycosyl transferase CDS	791679	793574	1896	forward	glycosyl transferase
JJB80_03670	hypothetical protein CDS	793642	793779	138	forward	hypothetical protein
JJB80_03675	nei CDS	793828	794619	792	forward	endonuclease VIII
JJB80_03680	AbrB family transcriptional regulator CDS	794674	795720	1047	reverse	AbrB family transcriptional regulator
JJB80_03685	citrate synthase CDS	795857	797140	1284	reverse	citrate synthase
JJB80_03690	hypothetical protein CDS	797241	797486	246	forward	hypothetical protein	Derived by automated computational analysis using gene prediction method: GeneMarkS-2+.
JJB80_03695	sdhC CDS	797880	798284	405	forward	succinate dehydrogenase cytochrome b556 subunit
JJB80_03700	sdhD CDS	798278	798625	348	forward	succinate dehydrogenase membrane anchor subunit
JJB80_03705	sdhA CDS	798625	800391	1767	forward	succinate dehydrogenase flavoprotein subunit
JJB80_03710	sdhB CDS	800408	801124	717	forward	succinate dehydrogenase iron-sulfur subunit SdhB
JJB80_03715	sucA CDS	801648	804449	2802	forward	2-oxoglutarate dehydrogenase E1 component
JJB80_03720	odhB CDS	804464	805672	1209	forward	2-oxoglutarate dehydrogenase complex dihydrolipoyllysine-residue succinyltransferase
JJB80_03725	sucC CDS	805814	806980	1167	forward	ADP-forming succinate--CoA ligase subunit beta
JJB80_03730	sucD CDS	806980	807849	870	forward	succinate--CoA ligase subunit alpha
JJB80_03735	cydA CDS	809432	811000	1569	forward	cytochrome ubiquinol oxidase subunit I
JJB80_03740	cydB CDS	811016	812155	1140	forward	cytochrome d ubiquinol oxidase subunit II
JJB80_03745	cydX CDS	812170	812283	114	forward	cytochrome bd-I oxidase subunit CydX
JJB80_03750	ybgE CDS	812420	812701	282	forward	cyd operon protein YbgE
JJB80_03755	ybgC CDS	812930	813334	405	forward	tol-pal system-associated acyl-CoA thioesterase
JJB80_03760	tolQ CDS	813331	814023	693	forward	Tol-Pal system protein TolQ
JJB80_03765	tolR CDS	814027	814455	429	forward	colicin uptake protein TolR
JJB80_03770	tolA CDS	814520	815743	1224	forward	cell envelope integrity protein TolA
JJB80_03775	tolB CDS	815867	817159	1293	forward	Tol-Pal system protein TolB
JJB80_03780	pal CDS	817194	817718	525	forward	peptidoglycan-associated lipoprotein Pal
JJB80_03785	cpoB CDS	817728	818516	789	forward	cell division protein CpoB
JJB80_03830	nadA CDS	820136	821179	1044	forward	quinolinate synthase NadA
JJB80_03835	nicotinamide riboside transporter PnuC CDS	821204	821923	720	forward	nicotinamide riboside transporter PnuC
JJB80_03840	zitB CDS	821920	822858	939	reverse	CDF family zinc transporter ZitB
JJB80_03845	YbgS-like family protein CDS	822969	823355	387	reverse	YbgS-like family protein
JJB80_03850	aroG CDS	823675	824727	1053	forward	3-deoxy-7-phosphoheptulonate synthase AroG
JJB80_03855	fumarate hydratase subunit beta CDS	824821	825366	546	reverse	fumarate hydratase subunit beta
JJB80_03860	fumarate hydratase CDS	825381	826226	846	reverse	fumarate hydratase
JJB80_03865	LysR family transcriptional regulator CDS	826356	827246	891	forward	LysR family transcriptional regulator
JJB80_03870	LysR family transcriptional regulator CDS	827247	828230	984	reverse	LysR family transcriptional regulator
JJB80_03875	SLC13/DASS family transporter CDS	828453	829721	1269	forward	SLC13/DASS family transporter
JJB80_03880	oxaloacetate decarboxylase subunit gamma CDS	829771	830016	246	forward	oxaloacetate decarboxylase subunit gamma
JJB80_03885	oadA CDS	830032	831806	1775	forward	sodium-extruding oxaloacetate decarboxylase subunit alpha	frameshifted;
JJB80_03890	oxalacetate decarboxylase subunit beta CDS	831822	833123	1302	forward	oxalacetate decarboxylase subunit beta
JJB80_03895	triphosphoribosyl-dephospho-CoA synthase CDS	833242	833940	699	forward	triphosphoribosyl-dephospho-CoA synthase
JJB80_03900	iron ABC transporter permease CDS	834320	835399	1080	forward	iron ABC transporter permease
JJB80_03905	ABC transporter ATP-binding protein CDS	835399	836175	777	forward	ABC transporter ATP-binding protein
JJB80_03910	gpmA CDS	836266	837018	753	reverse	2,3-diphosphoglycerate-dependent phosphoglycerate mutase
JJB80_03915	galM CDS	837242	838282	1041	reverse	galactose-1-epimerase
JJB80_03920	galK CDS	838276	839424	1149	reverse	galactokinase
JJB80_03925	galT CDS	839427	840473	1047	reverse	galactose-1-phosphate uridylyltransferase
JJB80_03930	galE CDS	840484	841500	1017	reverse	UDP-glucose 4-epimerase GalE
JJB80_03935	DUF2167 domain-containing protein CDS	841723	842631	909	reverse	DUF2167 domain-containing protein
JJB80_03940	modF CDS	842802	844277	1476	reverse	molybdate ABC transporter ATP-binding protein ModF
JJB80_03945	modE CDS	844345	845133	789	reverse	molybdenum-dependent transcriptional regulator
JJB80_03950	AcrZ family multidrug efflux pump-associated protein CDS	845262	845411	150	forward	AcrZ family multidrug efflux pump-associated protein
JJB80_03955	modA CDS	845578	846351	774	forward	molybdate ABC transporter substrate-binding protein
JJB80_03960	modB CDS	846351	847040	690	forward	molybdate ABC transporter permease subunit
JJB80_03965	modC CDS	847043	848101	1059	forward	molybdenum ABC transporter ATP-binding protein ModC
JJB80_03970	pyridoxal phosphatase CDS	848102	848920	819	reverse	pyridoxal phosphatase
JJB80_03975	pgl CDS	849084	850079	996	forward	6-phosphogluconolactonase
JJB80_03980	putative acyl-CoA thioester hydrolase CDS	850223	851506	1284	reverse	putative acyl-CoA thioester hydrolase
JJB80_03985	imidazolonepropionase CDS	851744	852967	1224	forward	imidazolonepropionase
JJB80_03990	formimidoylglutamase CDS	852964	853905	942	forward	formimidoylglutamase
JJB80_03995	histidine utilization repressor CDS	853950	854675	726	forward	histidine utilization repressor
JJB80_04000	hutU CDS	854872	856556	1685	forward	urocanate hydratase	frameshifted;
JJB80_04005	hutH CDS	856558	858078	1521	forward	histidine ammonia-lyase
JJB80_04010	kinase inhibitor CDS	858163	858639	477	reverse	kinase inhibitor
JJB80_04015	bioA CDS	858697	859986	1290	reverse	adenosylmethionine--8-amino-7-oxononanoate transaminase
JJB80_04020	bioB CDS	860073	861113	1041	forward	biotin synthase BioB
JJB80_04025	bioF CDS	861110	862267	1158	forward	8-amino-7-oxononanoate synthase
JJB80_04030	bioC CDS	862251	863006	756	forward	malonyl-ACP O-methyltransferase BioC
JJB80_04035	bioD CDS	862999	863685	687	forward	ATP-dependent dethiobiotin synthetase BioD
JJB80_04040	uvrB CDS	864336	866357	2022	forward	excinuclease ABC subunit B
JJB80_04045	hypothetical protein CDS	866666	866839	174	forward	hypothetical protein
JJB80_04050	slrP CDS	866847	869144	2298	forward	SPI-1 type III secretion system effector E3 ubiquitin transferase SlrP
JJB80_04055	yvcK CDS	869236	870144	909	reverse	uridine diphosphate-N-acetylglucosamine-binding protein YvcK
JJB80_04060	moaA CDS	870541	871530	990	forward	GTP 3',8-cyclase MoaA
JJB80_04065	moaB CDS	871552	872064	513	forward	molybdenum cofactor biosynthesis protein B
JJB80_04070	moaC CDS	872067	872552	486	forward	cyclic pyranopterin monophosphate synthase MoaC
JJB80_04075	moaD CDS	872545	872790	246	forward	molybdopterin synthase sulfur carrier subunit
JJB80_04080	moaE CDS	872792	873244	453	forward	molybdopterin synthase catalytic subunit MoaE
JJB80_04085	Bax inhibitor-1/YccA family protein CDS	873292	873996	705	forward	Bax inhibitor-1/YccA family protein
JJB80_04090	Bax inhibitor-1/YccA family protein CDS	874143	874850	708	forward	Bax inhibitor-1/YccA family protein
JJB80_04095	hypothetical protein CDS	874874	875482	609	forward	hypothetical protein
JJB80_04100	hypothetical protein CDS	875490	876050	561	forward	hypothetical protein
JJB80_04105	UPF0104 family protein CDS	876053	877015	963	reverse	UPF0104 family protein
JJB80_04110	clsB CDS	877015	878256	1242	reverse	cardiolipin synthase ClsB
JJB80_04115	endonuclease/exonuclease/phosphatase family protein CDS	878253	879011	759	reverse	endonuclease/exonuclease/phosphatase family protein
JJB80_04120	YbhQ family protein CDS	879144	879554	411	forward	YbhQ family protein
JJB80_04125	ABC transporter permease CDS	879516	880622	1107	reverse	ABC transporter permease
JJB80_04130	ABC transporter permease CDS	880738	881868	1131	reverse	ABC transporter permease
JJB80_04135	ABC transporter ATP-binding protein CDS	881861	883597	1737	reverse	ABC transporter ATP-binding protein
JJB80_04140	hlyD CDS	883590	884585	996	reverse	secretion protein HlyD
JJB80_04145	cecR CDS	884585	885259	675	reverse	transcriptional regulator CecR
JJB80_04150	rhlE CDS	885489	886853	1365	forward	ATP-dependent RNA helicase RhlE
JJB80_04155	dinG CDS	887061	889205	2145	forward	ATP-dependent DNA helicase DinG
JJB80_04160	ybiB CDS	889235	890209	975	forward	DNA-binding protein YbiB
JJB80_04165	DUF1471 domain-containing protein CDS	890365	890625	261	reverse	DUF1471 domain-containing protein
JJB80_04170	DksA/TraR family C4-type zinc finger protein CDS	890910	891176	267	reverse	DksA/TraR family C4-type zinc finger protein
JJB80_04175	rlmF CDS	891381	892307	927	forward	23S rRNA (adenine(1618)-N(6))-methyltransferase RlmF
JJB80_04180	ybiO CDS	892304	894526	2223	reverse	mechanosensitive channel protein
JJB80_04185	glnQ CDS	894645	895367	723	reverse	glutamine ABC transporter ATP-binding protein GlnQ
JJB80_04190	glnP CDS	895364	896023	660	reverse	glutamine ABC transporter permease GlnP
JJB80_04195	glnH CDS	896167	896913	747	reverse	glutamine ABC transporter substrate-binding protein GlnH
JJB80_04200	dps CDS	897390	897893	504	reverse	DNA starvation/stationary phase protection protein Dps
JJB80_04205	rhtA CDS	898196	899083	888	reverse	threonine/homoserine exporter RhtA
JJB80_04210	ompX CDS	899437	899952	516	forward	outer membrane protein OmpX
JJB80_04215	phosphoethanolamine transferase CDS	900015	901595	1581	reverse	phosphoethanolamine transferase
JJB80_04220	mntS CDS	901860	901988	129	reverse	manganase accumulation protein MntS
JJB80_04225	mntR CDS	902174	902647	474	forward	manganese-binding transcriptional regulator MntR
JJB80_04230	anion transporter CDS	902644	903756	1113	forward	anion transporter
JJB80_04235	ldtB CDS	903800	904720	921	reverse	L,D-transpeptidase
JJB80_04240	ABC-F family ATPase CDS	904939	906531	1593	forward	ABC-F family ATPase
JJB80_04245	DUF4261 domain-containing protein CDS	907140	907883	744	forward	DUF4261 domain-containing protein
JJB80_04250	HAD family hydrolase CDS	907912	908640	729	reverse	HAD family hydrolase	incomplete; partial on complete genome; missing N-terminus;
JJB80_04255	DUF1479 domain-containing protein CDS	908836	910101	1266	reverse	DUF1479 domain-containing protein
JJB80_04260	HAD family hydrolase CDS	910363	911172	810	forward	HAD family hydrolase
JJB80_04265	glycyl radical protein CDS	911250	913682	2433	reverse	glycyl radical protein
JJB80_04270	glycyl-radical enzyme activating protein CDS	913688	914587	900	reverse	glycyl-radical enzyme activating protein
JJB80_04275	moeB CDS	914865	915614	750	reverse	molybdopterin-synthase adenylyltransferase MoeB
JJB80_04280	moeA CDS	915614	916849	1236	reverse	molybdopterin molybdotransferase MoeA
JJB80_04285	iaaA CDS	917052	917993	942	forward	beta-aspartyl-peptidase
JJB80_04290	gsiA CDS	918004	919875	1872	forward	glutathione ABC transporter ATP-binding protein GsiA
JJB80_04295	gsiB CDS	919908	921446	1539	forward	glutathione ABC transporter substrate-binding protein GsiB
JJB80_04300	gsiC CDS	921507	922427	921	forward	glutathione ABC transporter permease GsiC
JJB80_04305	gsiD CDS	922430	923341	912	forward	glutathione ABC transporter permease GsiD
JJB80_04310	rimO CDS	923432	924757	1326	reverse	30S ribosomal protein S12 methylthiotransferase RimO
JJB80_04315	bssR CDS	924988	925371	384	forward	biofilm formation regulator BssR
JJB80_04320	CoA ester lyase CDS	926084	926599	516	forward	CoA ester lyase
JJB80_04325	electron transfer flavoprotein subunit beta/FixAfamily protein CDS	926517	927371	855	forward	electron transfer flavoprotein subunit beta/FixAfamily protein
JJB80_04330	FAD-binding protein CDS	927382	928329	948	forward	FAD-binding protein
JJB80_04335	hypothetical protein CDS	928362	928559	198	forward	hypothetical protein	Derived by automated computational analysis using gene prediction method: GeneMarkS-2+.
JJB80_04340	acyl-CoA/acyl-ACP dehydrogenase CDS	928623	929786	1164	forward	acyl-CoA/acyl-ACP dehydrogenase
JJB80_04345	electron transfer flavoprotein-ubiquinone oxidoreductase CDS	930235	931920	1686	forward	electron transfer flavoprotein-ubiquinone oxidoreductase
JJB80_04350	LysR family transcriptional regulator CDS	931926	932816	891	reverse	LysR family transcriptional regulator
JJB80_04355	GntP family permease CDS	933081	933506	426	reverse	GntP family permease
JJB80_04360	IS1 family transposase CDS	933853	934053	201	forward	IS1 family transposase	incomplete; partial on complete genome; missing C-terminus;
JJB80_04365	PQQ-dependent sugar dehydrogenase CDS	934033	934533	501	forward	PQQ-dependent sugar dehydrogenase	incomplete; partial on complete genome; missing N-terminus;
JJB80_04370	glutathione S-transferase family protein CDS	934530	935156	627	reverse	glutathione S-transferase family protein
JJB80_04375	dacC CDS	935400	936602	1203	forward	serine-type D-Ala-D-Ala carboxypeptidase
JJB80_04380	deoR CDS	936647	937405	759	reverse	DNA-binding transcriptional repressor DeoR
JJB80_04385	ybjG CDS	937477	938085	609	reverse	undecaprenyl-diphosphate phosphatase
JJB80_04390	MFS transporter CDS	938398	939630	1233	forward	MFS transporter
JJB80_04395	HAD family hydrolase CDS	939684	940499	816	reverse	HAD family hydrolase
JJB80_04400	MFS transporter CDS	940496	941707	1212	reverse	MFS transporter
JJB80_04405	TetR/AcrR family transcriptional regulator CDS	941875	942495	621	forward	TetR/AcrR family transcriptional regulator
JJB80_04410	aspartate:alanine antiporter CDS	942612	944297	1686	reverse	aspartate:alanine antiporter
JJB80_04415	inner membrane protein YbjM CDS	944568	944945	378	forward	inner membrane protein YbjM
JJB80_04420	GrxA family glutaredoxin CDS	944977	945240	264	reverse	GrxA family glutaredoxin
JJB80_04425	YbjC family protein CDS	945410	945700	291	forward	YbjC family protein
JJB80_04430	nfsA CDS	945684	946406	723	forward	nitroreductase NfsA
JJB80_04435	rimK CDS	946464	947366	903	forward	30S ribosomal protein S6--L-glutamate ligase
JJB80_04440	YbjN domain-containing protein CDS	947463	947939	477	forward	YbjN domain-containing protein
JJB80_04445	potF CDS	948288	949400	1113	forward	spermidine/putrescine ABC transporter substrate-binding protein PotF
JJB80_04450	potG CDS	949488	950621	1134	forward	putrescine ABC transporter ATP-binding subunit PotG
JJB80_04455	potH CDS	950631	951584	954	forward	putrescine ABC transporter permease PotH
JJB80_04460	potI CDS	951581	952426	846	forward	putrescine ABC transporter permease PotI
JJB80_04465	YbjO family protein CDS	952500	952973	474	forward	YbjO family protein
JJB80_04470	rlmC CDS	953016	954146	1131	forward	23S rRNA (uracil(747)-C(5))-methyltransferase RlmC
JJB80_04475	PTS sugar transporter subunit IIC CDS	954429	955772	1344	forward	PTS sugar transporter subunit IIC
JJB80_04480	PTS sugar transporter subunit IIB CDS	955802	956122	321	forward	PTS sugar transporter subunit IIB
JJB80_04485	sulfatase CDS	956132	957619	1488	forward	sulfatase
JJB80_04490	artJ CDS	957838	958569	732	reverse	ABC transporter substrate-binding protein ArtJ
JJB80_04495	artM CDS	958806	959474	669	reverse	arginine ABC transporter permease ArtM
JJB80_04500	artQ CDS	959474	960190	717	reverse	arginine ABC transporter permease ArtQ
JJB80_04505	artJ CDS	960197	960928	732	reverse	arginine ABC transporter substrate-binding protein
JJB80_04510	artP CDS	960946	961674	729	reverse	arginine ABC transporter ATP-binding protein ArtP
JJB80_04515	lipoprotein CDS	961904	962419	516	reverse	lipoprotein
JJB80_04520	DUF3596 domain-containing protein CDS	962515	963840	1326	reverse	DUF3596 domain-containing protein		"Fels-1"
JJB80_04525	excisionase family protein CDS	963868	964110	243	reverse	excisionase family protein		"Fels-1"
JJB80_04530	hypothetical protein CDS	964118	964264	147	reverse	hypothetical protein		"Fels-1"
JJB80_04535	hypothetical protein CDS	964476	964784	309	reverse	hypothetical protein		"Fels-1"
JJB80_04540	hypothetical protein CDS	964781	965005	225	reverse	hypothetical protein		"Fels-1"
JJB80_04545	hypothetical protein CDS	965002	965325	324	reverse	hypothetical protein	incomplete; partial on complete genome; missing N-terminus;	"Fels-1"
JJB80_04550	ORF6N domain-containing protein CDS	965244	965636	393	reverse	ORF6N domain-containing protein		"Fels-1"
JJB80_04555	hypothetical protein CDS	965591	965986	396	reverse	hypothetical protein		"Fels-1"
JJB80_04560	hypothetical protein CDS	965976	966212	237	reverse	hypothetical protein		"Fels-1"
JJB80_04565	hypothetical protein CDS	966212	966628	417	reverse	hypothetical protein		"Fels-1"
JJB80_04570	hypothetical protein CDS	966552	966761	210	reverse	hypothetical protein		"Fels-1"
JJB80_04575	hypothetical protein CDS	966949	967134	186	reverse	hypothetical protein		"Fels-1"
JJB80_04580	hypothetical protein CDS	967131	967325	195	reverse	hypothetical protein		"Fels-1"
JJB80_04585	hypothetical protein CDS	967318	967635	318	reverse	hypothetical protein	Derived by automated computational analysis using gene prediction method: GeneMarkS-2+.	"Fels-1"
JJB80_04590	helix-turn-helix transcriptional regulator CDS	967814	968509	696	reverse	helix-turn-helix transcriptional regulator		"Fels-1"
JJB80_04595	helix-turn-helix transcriptional regulator CDS	968622	968876	255	forward	helix-turn-helix transcriptional regulator		"Fels-1"
JJB80_04600	hypothetical protein CDS	969376	969744	369	forward	hypothetical protein		"Fels-1"
JJB80_04605	DEAD/DEAH box helicase CDS	969857	971485	1629	forward	DEAD/DEAH box helicase		"Fels-1"
JJB80_04610	toprim domain-containing protein CDS	971482	972450	969	forward	toprim domain-containing protein		"Fels-1"
JJB80_04615	helix-turn-helix domain-containing protein CDS	972450	973310	861	forward	helix-turn-helix domain-containing protein		"Fels-1"
JJB80_04620	antitermination protein CDS	973307	974122	816	forward	antitermination protein		"Fels-1"
JJB80_04625	hypothetical protein CDS	974277	974669	393	reverse	hypothetical protein		"Fels-1"
JJB80_04630	YcgJ family protein CDS	975727	976125	399	forward	YcgJ family protein		"Fels-1"
JJB80_04635	phage holin, lambda family CDS	976715	977059	345	forward	phage holin, lambda family		"Fels-1"
JJB80_04640	glycoside hydrolase family 19 protein CDS	977062	977676	615	forward	glycoside hydrolase family 19 protein		"Fels-1"
JJB80_04645	lysis protein CDS	977673	978158	486	forward	lysis protein		"Fels-1"
JJB80_04650	DUF826 domain-containing protein CDS	978275	978385	111	forward	DUF826 domain-containing protein	incomplete; partial on complete genome; missing N-terminus;	"Fels-1"
JJB80_04655	hypothetical protein CDS	978450	978641	192	reverse	hypothetical protein		"Fels-1"
JJB80_04660	hypothetical protein CDS	978717	978938	222	reverse	hypothetical protein		"Fels-1"
JJB80_04665	DUF1441 family protein CDS	978993	979484	492	forward	DUF1441 family protein		"Fels-1"
JJB80_04670	phage terminase large subunit family protein CDS	979471	981579	2109	forward	phage terminase large subunit family protein		"Fels-1"
JJB80_04675	primosomal replication protein PriB/PriC domain protein CDS	981576	981782	207	forward	primosomal replication protein PriB/PriC domain protein		"Fels-1"
JJB80_04680	phage portal protein CDS	981779	983314	1536	forward	phage portal protein		"Fels-1"
JJB80_04685	Clp protease ClpP CDS	983232	985352	2121	forward	Clp protease ClpP		"Fels-1"
JJB80_04690	DUF2190 family protein CDS	985441	985764	324	forward	DUF2190 family protein		"Fels-1"
JJB80_04695	DNA breaking-rejoining protein CDS	985757	986032	276	forward	DNA breaking-rejoining protein		"Fels-1"
JJB80_04700	phage tail protein CDS	986036	986620	585	forward	phage tail protein		"Fels-1"
JJB80_04705	phage tail protein CDS	986617	987018	402	forward	phage tail protein		"Fels-1"
JJB80_04710	Ig domain-containing protein CDS	987029	987772	744	forward	Ig domain-containing protein		"Fels-1"
JJB80_04715	phage minor tail protein G CDS	987817	988221	405	forward	phage minor tail protein G		"Fels-1"
JJB80_04720	phage tail assembly protein T CDS	988239	988556	318	forward	phage tail assembly protein T		"Fels-1"
JJB80_04725	phage tail tape measure protein CDS	988528	991689	3162	forward	phage tail tape measure protein		"Fels-1"
JJB80_04730	phage tail protein CDS	991689	992018	330	forward	phage tail protein		"Fels-1"
JJB80_04735	outer membrane beta-barrel protein CDS	992145	992663	519	forward	outer membrane beta-barrel protein		"Fels-1"
JJB80_04740	phage minor tail protein L CDS	992795	993490	696	forward	phage minor tail protein L		"Fels-1"
JJB80_04745	phage tail protein CDS	993502	994236	735	forward	phage tail protein		"Fels-1"
JJB80_04750	tail assembly protein CDS	994134	994811	678	forward	tail assembly protein	internal stop;	"Fels-1"
JJB80_04755	superoxide dismutase family protein CDS	994865	995389	525	reverse	superoxide dismutase family protein		"Fels-1"
JJB80_04760	host specificity protein J CDS	995534	998929	3396	forward	host specificity protein J		"Fels-1"
JJB80_04765	prophage tail fiber N-terminal domain-containingprotein CDS	998973	1001345	2373	forward	prophage tail fiber N-terminal domain-containingprotein		"Fels-1"
JJB80_04770	tail fiber assembly protein CDS	1001345	1001920	576	forward	tail fiber assembly protein		"Fels-1"
JJB80_04775	exo-alpha-sialidase CDS	1001991	1003229	1239	reverse	exo-alpha-sialidase		"Fels-1"
JJB80_04780	PerC family transcriptional regulator CDS	1004063	1004284	222	reverse	PerC family transcriptional regulator
JJB80_04785	hypothetical protein CDS	1004692	1004907	216	forward	hypothetical protein	Derived by automated computational analysis using gene prediction method: GeneMarkS-2+.
JJB80_04790	heavy metal-binding domain-containing protein CDS	1005270	1005593	324	forward	heavy metal-binding domain-containing protein
JJB80_04795	N-acetylmuramoyl-L-alanine amidase CDS	1005590	1006420	831	forward	N-acetylmuramoyl-L-alanine amidase
JJB80_04800	NAD(P)-dependent oxidoreductase CDS	1006417	1007430	1014	reverse	NAD(P)-dependent oxidoreductase
JJB80_04805	DUF2867 domain-containing protein CDS	1007526	1008959	1434	reverse	DUF2867 domain-containing protein
JJB80_04810	ltaE CDS	1008970	1009971	1002	reverse	low-specificity L-threonine aldolase
JJB80_04815	poxB CDS	1010010	1011728	1719	reverse	ubiquinone-dependent pyruvate dehydrogenase
JJB80_04820	hcr CDS	1011886	1012854	969	reverse	NADH oxidoreductase
JJB80_04825	hcp CDS	1012866	1014518	1653	reverse	hydroxylamine reductase
JJB80_04830	lysine exporter LysO family protein CDS	1014662	1015561	900	reverse	lysine exporter LysO family protein
JJB80_04835	ATP-dependent endonuclease CDS	1015763	1017421	1659	forward	ATP-dependent endonuclease
JJB80_04840	VirK/YbjX family protein CDS	1017418	1018368	951	reverse	VirK/YbjX family protein
JJB80_04845	macA CDS	1018514	1019632	1119	forward	macrolide transporter subunit MacA
JJB80_04850	macB CDS	1019629	1021575	1947	forward	macrolide ABC transporter ATP-binding protein/permease MacB
JJB80_04855	cspD CDS	1021705	1021926	222	reverse	cold shock-like protein CspD
JJB80_04860	clpS CDS	1022250	1022570	321	forward	ATP-dependent Clp protease adapter ClpS
JJB80_04865	clpA CDS	1022601	1024877	2277	forward	ATP-dependent Clp protease ATP-binding subunit ClpA
JJB80_04870	tnpA CDS	1025069	1025527	459	forward	IS200/IS605-like element IS200F family transposase
JJB80_04875	IS3-like element ISSen1 family transposase CDS	1025990	1027245	1257	reverse	IS3-like element ISSen1 family transposase	programmed frameshift;
JJB80_04885	hydrolase CDS	1027582	1028259	678	reverse	hydrolase
JJB80_04890	pirin family protein CDS	1028279	1029139	861	reverse	pirin family protein
JJB80_04895	LysR family transcriptional regulator CDS	1029248	1030159	912	forward	LysR family transcriptional regulator
JJB80_04900	infA CDS	1030250	1030468	219	reverse	translation initiation factor IF-1
JJB80_04905	hypothetical protein CDS	1030396	1030779	384	reverse	hypothetical protein
JJB80_04910	aat CDS	1030780	1031484	705	reverse	leucyl/phenylalanyl-tRNA--protein transferase
JJB80_04915	cydC CDS	1031529	1033250	1722	reverse	cysteine/glutathione ABC transporter ATP-bindingprotein/permease CydC
JJB80_04920	cydD CDS	1033251	1035017	1767	reverse	cysteine/glutathione ABC transporter permease/ATP-binding protein CydD
JJB80_04925	trxB CDS	1035131	1036099	969	reverse	thioredoxin-disulfide reductase
JJB80_04930	lrp CDS	1036645	1037139	495	forward	leucine-responsive transcriptional regulator Lrp
JJB80_04935	ftsK CDS	1037274	1041329	4056	forward	DNA translocase FtsK
JJB80_04940	lolA CDS	1041472	1042083	612	forward	outer membrane lipoprotein chaperone LolA
JJB80_04945	rarA CDS	1042093	1043436	1344	forward	replication-associated recombination protein RarA
JJB80_04950	serS CDS	1043695	1044987	1293	forward	serine--tRNA ligase
JJB80_04955	dmsA CDS	1045224	1047668	2445	forward	dimethylsulfoxide reductase subunit A
JJB80_04960	dmsB CDS	1047679	1048296	618	forward	dimethylsulfoxide reductase subunit B
JJB80_04965	dimethyl sulfoxide reductase anchor subunit CDS	1048298	1049161	864	forward	dimethyl sulfoxide reductase anchor subunit
JJB80_04970	MFS transporter CDS	1049511	1050659	1149	forward	MFS transporter
JJB80_04975	amino acid permease CDS	1050877	1052298	1422	forward	amino acid permease
JJB80_04980	pflA CDS	1052591	1053367	777	reverse	pyruvate formate lyase 1-activating protein
JJB80_04985	cytoplasmic protein CDS	1053507	1053833	327	reverse	cytoplasmic protein
JJB80_04990	sopD2 CDS	1053964	1054923	960	forward	SPI-2 type III secretion system effector SopD2
JJB80_04995	pflB CDS	1054999	1057281	2283	reverse	formate C-acetyltransferase
JJB80_05000	focA CDS	1057341	1058198	858	reverse	formate transporter FocA
JJB80_05005	30S ribosomal protein S12 methylthiotransferase accessory protein YcaO CDS	1058603	1060363	1761	reverse	30S ribosomal protein S12 methylthiotransferase accessory protein YcaO
JJB80_05010	DUF421 domain-containing protein CDS	1060500	1061192	693	forward	DUF421 domain-containing protein
JJB80_05015	serC CDS	1061378	1062466	1089	forward	3-phosphoserine/phosphohydroxythreonine transaminase
JJB80_05020	DUF1317 domain-containing protein CDS	1062712	1062896	185	forward	DUF1317 domain-containing protein	frameshifted;
JJB80_05025	DUF1382 family protein CDS	1062869	1062976	108	forward	DUF1382 family protein	incomplete; partial on complete genome; missing C-terminus;
JJB80_05030	M48 family metallopeptidase CDS	1063223	1063984	762	forward	M48 family metallopeptidase
JJB80_05035	cmk CDS	1064157	1064840	684	forward	(d)CMP kinase
JJB80_05040	rpsA CDS	1064954	1066627	1674	forward	30S ribosomal protein S1
JJB80_05045	ihfB CDS	1066783	1067067	285	forward	integration host factor subunit beta
JJB80_05050	ComEC family protein CDS	1067297	1069561	2265	forward	ComEC family protein
JJB80_05055	msbA CDS	1069598	1071346	1749	forward	lipid A ABC transporter ATP-binding protein/permease MsbA
JJB80_05060	lpxK CDS	1071343	1072320	978	forward	tetraacyldisaccharide 4'-kinase
JJB80_05065	YcaQ family DNA glycosylase CDS	1072364	1073596	1233	forward	YcaQ family DNA glycosylase
JJB80_05070	ycaR CDS	1073648	1073830	183	forward	protein YcaR
JJB80_05075	kdsB CDS	1073827	1074573	747	forward	3-deoxy-manno-octulosonate cytidylyltransferase
JJB80_05080	YcbJ family phosphotransferase CDS	1074784	1075677	894	forward	YcbJ family phosphotransferase
JJB80_05085	elyC CDS	1075657	1076433	777	reverse	envelope biogenesis factor ElyC
JJB80_05090	cmoM CDS	1076569	1077372	804	forward	tRNA uridine 5-oxyacetic acid(34) methyltransferase CmoM
JJB80_05095	mukF CDS	1077365	1078687	1323	forward	chromosome partition protein MukF
JJB80_05100	mukE CDS	1078668	1079372	705	forward	chromosome partition protein MukE
JJB80_05105	mukB CDS	1079372	1083838	4467	forward	chromosome partition protein MukB
JJB80_05110	ldtD CDS	1084183	1086024	1842	forward	L,D-transpeptidase
JJB80_05115	YcbK family protein CDS	1086284	1086832	549	forward	YcbK family protein
JJB80_05120	MBL fold metallo-hydrolase CDS	1086860	1087507	648	forward	MBL fold metallo-hydrolase
JJB80_05125	aspC CDS	1087569	1088759	1191	reverse	aspartate transaminase
JJB80_05130	ompF CDS	1088944	1090035	1092	reverse	porin OmpF
JJB80_05135	asnS CDS	1090642	1092042	1401	reverse	asparagine--tRNA ligase
JJB80_05140	Lrp/AsnC family transcriptional regulator CDS	1092243	1092704	462	reverse	Lrp/AsnC family transcriptional regulator
JJB80_05145	dpaL CDS	1093021	1094235	1215	forward	diaminopropionate ammonia-lyase
JJB80_05150	sodium:alanine symporter family protein CDS	1094480	1095916	1437	forward	sodium:alanine symporter family protein
JJB80_05155	pncB CDS	1095994	1097196	1203	reverse	nicotinate phosphoribosyltransferase
JJB80_05160	DUF3596 domain-containing protein CDS	1097391	1098683	1293	reverse	DUF3596 domain-containing protein		"Gifsy-2"
JJB80_05165	excisionase family protein CDS	1098728	1098976	249	reverse	excisionase family protein		"Gifsy-2"
JJB80_05170	DUF4060 family protein CDS	1099017	1099256	240	reverse	DUF4060 family protein		"Gifsy-2"
JJB80_05175	recombinase RecT CDS	1099299	1100457	1159	reverse	recombinase RecT	frameshifted;	"Gifsy-2"
JJB80_05180	PD-(D/E)XK nuclease-like domain-containing protein CDS	1100420	1103305	2886	reverse	PD-(D/E)XK nuclease-like domain-containing protein		"Gifsy-2"
JJB80_05185	DNA breaking-rejoining protein CDS	1103432	1103782	351	reverse	DNA breaking-rejoining protein		"Gifsy-2"
JJB80_05190	hypothetical protein CDS	1103804	1103962	159	reverse	hypothetical protein		"Gifsy-2"
JJB80_05195	hypothetical protein CDS	1103955	1104215	261	reverse	hypothetical protein		"Gifsy-2"
JJB80_05200	helix-turn-helix domain-containing protein CDS	1104265	1104675	411	reverse	helix-turn-helix domain-containing protein		"Gifsy-2"
JJB80_05205	helix-turn-helix domain-containing protein CDS	1104795	1105034	240	forward	helix-turn-helix domain-containing protein		"Gifsy-2"
JJB80_05210	hypothetical protein CDS	1105000	1105374	375	forward	hypothetical protein		"Gifsy-2"
JJB80_05215	replication protein CDS	1105459	1106442	984	forward	replication protein		"Gifsy-2"
JJB80_05220	ATP-binding protein CDS	1106445	1107194	750	forward	ATP-binding protein		"Gifsy-2"
JJB80_05225	DUF977 family protein CDS	1107205	1107552	348	forward	DUF977 family protein		"Gifsy-2"
JJB80_05230	ead/Ea22-like family protein CDS	1107549	1107860	312	forward	ead/Ea22-like family protein		"Gifsy-2"
JJB80_05235	hypothetical protein CDS	1107938	1108228	291	forward	hypothetical protein		"Gifsy-2"
JJB80_05240	DinI family protein CDS	1108520	1108753	234	forward	DinI family protein		"Gifsy-2"
JJB80_05245	hypothetical protein CDS	1108865	1109086	222	forward	hypothetical protein		"Gifsy-2"
JJB80_05250	DUF1367 family protein CDS	1109169	1109771	603	forward	DUF1367 family protein		"Gifsy-2"
JJB80_05255	recombination protein NinG CDS	1109980	1110591	612	forward	recombination protein NinG		"Gifsy-2"
JJB80_05260	YlcG family protein CDS	1110588	1110734	147	forward	YlcG family protein		"Gifsy-2"
JJB80_05265	antitermination protein CDS	1110724	1111521	798	forward	antitermination protein		"Gifsy-2"
JJB80_05270	hypothetical protein CDS	1111588	1111905	318	forward	hypothetical protein		"Gifsy-2"
JJB80_05275	hypothetical protein CDS	1112079	1112204	126	forward	hypothetical protein		"Gifsy-2"
JJB80_05280	hypothetical protein CDS	1112340	1112789	450	reverse	hypothetical protein		"Gifsy-2"
JJB80_05285	gtgA CDS	1113150	1113836	687	reverse	type III secretion system effector protease GtgA		"Gifsy-2"
JJB80_05290	phage holin, lambda family CDS	1114112	1114441	330	forward	phage holin, lambda family		"Gifsy-2"
JJB80_05295	lysozyme CDS	1114425	1114877	453	forward	lysozyme		"Gifsy-2"
JJB80_05300	lysis protein CDS	1114895	1115374	480	forward	lysis protein		"Gifsy-2"
JJB80_05305	DUF1441 family protein CDS	1115582	1116115	534	forward	DUF1441 family protein		"Gifsy-2"
JJB80_05310	phage terminase large subunit family protein CDS	1116072	1118210	2139	forward	phage terminase large subunit family protein		"Gifsy-2"
JJB80_05315	primosomal replication protein PriB/PriC domain protein CDS	1118207	1118413	207	forward	primosomal replication protein PriB/PriC domain protein		"Gifsy-2"
JJB80_05320	phage portal protein CDS	1118410	1119957	1548	forward	phage portal protein		"Gifsy-2"
JJB80_05325	Clp protease ClpP CDS	1119881	1121962	2082	forward	Clp protease ClpP		"Gifsy-2"
JJB80_05330	DUF2190 family protein CDS	1122053	1122376	324	forward	DUF2190 family protein		"Gifsy-2"
JJB80_05335	ATP-binding protein CDS	1122369	1122668	300	forward	ATP-binding protein		"Gifsy-2"
JJB80_05340	phage tail protein CDS	1122649	1123215	567	forward	phage tail protein		"Gifsy-2"
JJB80_05345	phage tail protein CDS	1123212	1123613	402	forward	phage tail protein		"Gifsy-2"
JJB80_05350	phage tail protein CDS	1123625	1124374	750	forward	phage tail protein		"Gifsy-2"
JJB80_05355	phage minor tail protein G CDS	1124420	1124818	399	forward	phage minor tail protein G		"Gifsy-2"
JJB80_05360	phage tail assembly protein T CDS	1124815	1125144	330	forward	phage tail assembly protein T		"Gifsy-2"
JJB80_05365	phage tail tape measure protein CDS	1125224	1128211	2988	forward	phage tail tape measure protein		"Gifsy-2"
JJB80_05370	phage tail protein CDS	1128208	1128540	333	forward	phage tail protein		"Gifsy-2"
JJB80_05375	Ail/Lom family outer membrane beta-barrel protein CDS	1128639	1129136	498	forward	Ail/Lom family outer membrane beta-barrel protein		"Gifsy-2"
JJB80_05380	superoxide dismutase [Cu-Zn] CDS	1129253	1129786	534	reverse	superoxide dismutase [Cu-Zn]		"Gifsy-2"
JJB80_05385	phage minor tail protein L CDS	1129876	1130571	696	forward	phage minor tail protein L		"Gifsy-2"
JJB80_05390	phage tail protein CDS	1130581	1131318	738	forward	phage tail protein		"Gifsy-2"
JJB80_05395	tail assembly protein CDS	1131216	1131920	705	forward	tail assembly protein		"Gifsy-2"
JJB80_05400	host specificity protein J CDS	1131992	1134439	2448	forward	host specificity protein J		"Gifsy-2"
JJB80_05405	DUF1983 domain-containing protein CDS	1134466	1135341	876	forward	DUF1983 domain-containing protein		"Gifsy-2"
JJB80_05410	hypothetical protein CDS	1135380	1135622	243	forward	hypothetical protein		"Gifsy-2"
JJB80_05415	prophage tail fiber N-terminal domain-containingprotein CDS	1135676	1138114	2439	forward	prophage tail fiber N-terminal domain-containingprotein		"Gifsy-2"
JJB80_05420	tail fiber assembly protein CDS	1138114	1138695	582	forward	tail fiber assembly protein		"Gifsy-2"
JJB80_05425	tail fiber assembly protein CDS	1138699	1138914	216	reverse	tail fiber assembly protein	incomplete; partial on complete genome; missing N-terminus;	"Gifsy-2"
JJB80_05430	phage tail protein CDS	1138920	1139052	133	forward	phage tail protein	frameshifted;	"Gifsy-2"
JJB80_05435	sseI CDS	1139171	1140139	969	forward	SPI-2 type III secretion system effector SseI		"Gifsy-2"
JJB80_05440	transposase CDS	1140237	1140655	419	forward	transposase	frameshifted; incomplete; partial on complete genome; missing N-terminus;	"Gifsy-2"
JJB80_05445	SOS response-associated peptidase CDS	1140787	1141413	627	reverse	SOS response-associated peptidase		"Gifsy-2"
JJB80_05450	hypothetical protein CDS	1141482	1141781	300	reverse	hypothetical protein		"Gifsy-2"
JJB80_05455	virulence protein CDS	1141766	1142452	687	reverse	virulence protein		"Gifsy-2"
JJB80_05460	DinI-like family protein CDS	1142723	1142914	192	reverse	DinI-like family protein
JJB80_05465	pepN CDS	1143341	1145953	2613	forward	aminopeptidase N
JJB80_05470	pyrD CDS	1146161	1147171	1011	forward	quinone-dependent dihydroorotate dehydrogenase
JJB80_05475	zapC CDS	1147337	1147879	543	forward	cell division protein ZapC
JJB80_05480	YcbX family protein CDS	1147876	1148985	1110	reverse	YcbX family protein
JJB80_05485	rlmKL CDS	1149084	1151192	2109	forward	bifunctional 23S rRNA (guanine(2069)-N(7))-methyltransferase RlmK/23S rRNA (guanine(2445)-N(2))-methyltransferase RlmL
JJB80_05490	ABC transporter ATP-binding protein CDS	1151205	1153112	1908	forward	ABC transporter ATP-binding protein
JJB80_05495	pqiA CDS	1153127	1154380	1254	forward	membrane integrity-associated transporter subunit PqiA
JJB80_05500	pqiB CDS	1154385	1156025	1641	forward	intermembrane transport protein PqiB
JJB80_05505	pqiC CDS	1156022	1156585	564	forward	membrane integrity-associated transporter subunit PqiC
JJB80_05510	rmf CDS	1156841	1157008	168	forward	ribosome modulation factor
JJB80_05515	fabA CDS	1157108	1157626	519	reverse	bifunctional 3-hydroxydecanoyl-ACP dehydratase/trans-2-decenoyl-ACP isomerase
JJB80_05520	Lon protease family protein CDS	1157695	1159455	1761	reverse	Lon protease family protein
JJB80_05525	matP CDS	1159641	1160093	453	forward	macrodomain Ter protein MatP
JJB80_05530	ompA CDS	1160165	1161217	1053	reverse	porin OmpA
JJB80_05535	sulA CDS	1161574	1162083	510	reverse	cell division inhibitor SulA
JJB80_05540	TfoX/Sxy family DNA transformation protein CDS	1162300	1162905	606	forward	TfoX/Sxy family DNA transformation protein
JJB80_05545	yccS CDS	1162892	1165045	2154	reverse	TIGR01666 family membrane protein
JJB80_05550	YccF domain-containing protein CDS	1165064	1165510	447	reverse	YccF domain-containing protein
JJB80_05555	helD CDS	1165634	1167688	2055	forward	DNA helicase IV
JJB80_05560	mgsA CDS	1167724	1168182	459	reverse	methylglyoxal synthase
JJB80_05565	DUF2057 family protein CDS	1168277	1168939	663	reverse	DUF2057 family protein
JJB80_05570	CoA-binding protein CDS	1169113	1169526	414	forward	CoA-binding protein
JJB80_05575	hspQ CDS	1169571	1169888	318	reverse	heat shock protein HspQ
JJB80_05580	rlmI CDS	1169946	1171157	1212	reverse	23S rRNA (cytosine(1962)-C(5))-methyltransferaseRlmI
JJB80_05585	YbhB/YbcL family Raf kinase inhibitor-like protein CDS	1171372	1171920	549	forward	YbhB/YbcL family Raf kinase inhibitor-like protein
JJB80_05590	helix-turn-helix domain-containing protein CDS	1171946	1172725	780	forward	helix-turn-helix domain-containing protein
JJB80_05595	yccX CDS	1172774	1173055	282	forward	acylphosphatase
JJB80_05600	tusE CDS	1173052	1173381	330	reverse	sulfurtransferase TusE
JJB80_05605	yccA CDS	1173468	1174127	660	reverse	FtsH protease modulator YccA
JJB80_05615	pipA CDS	1174748	1175428	681	reverse	type III secretion system effector protease PipA
JJB80_05620	pipB CDS	1175650	1176525	876	reverse	SPI-2 type III secretion system effector PipB
JJB80_05625	hypothetical protein CDS	1176743	1177063	321	forward	hypothetical protein
JJB80_05630	sigE CDS	1177073	1177414	342	reverse	type III secretion system chaperone SigE
JJB80_05635	sopB CDS	1177431	1179116	1686	reverse	SPI-1 type III secretion system effector inositol phosphate phosphatase SopB
JJB80_05640	YlcI/YnfO family protein CDS	1179448	1179618	171	forward	YlcI/YnfO family protein
JJB80_05645	hypothetical protein CDS	1179619	1179729	111	reverse	hypothetical protein
JJB80_05650	C69 family dipeptidase CDS	1179838	1181307	1470	reverse	C69 family dipeptidase
JJB80_05655	heavy metal sensor histidine kinase CDS	1181480	1182844	1365	reverse	heavy metal sensor histidine kinase
JJB80_05660	hprR CDS	1182837	1183517	681	reverse	response regulator transcription factor HprR
JJB80_05665	hiuH CDS	1183653	1184063	411	forward	hydroxyisourate hydrolase
JJB80_05670	4-hydroxyphenylacetate 3-monooxygenase reductasesubunit CDS	1184396	1184908	513	reverse	4-hydroxyphenylacetate 3-monooxygenase reductasesubunit
JJB80_05675	hpaB CDS	1184926	1186488	1563	reverse	4-hydroxyphenylacetate 3-monooxygenase, oxygenase component
JJB80_05680	hpaR CDS	1186706	1187146	441	reverse	homoprotocatechuate degradation operon regulatorHpaR
JJB80_05685	4-hydroxyphenylacetate degradation bifunctional isomerase/decarboxylase CDS	1187421	1188710	1290	forward	4-hydroxyphenylacetate degradation bifunctional isomerase/decarboxylase
JJB80_05690	hpaE CDS	1188707	1190173	1467	forward	5-carboxymethyl-2-hydroxymuconate semialdehyde dehydrogenase
JJB80_05695	hpaD CDS	1190175	1191026	852	forward	3,4-dihydroxyphenylacetate 2,3-dioxygenase
JJB80_05700	5-carboxymethyl-2-hydroxymuconate Delta-isomerase CDS	1191036	1191416	381	forward	5-carboxymethyl-2-hydroxymuconate Delta-isomerase
JJB80_05705	hpaH CDS	1191559	1192362	804	forward	2-oxo-hepta-3-ene-1,7-dioic acid hydratase
JJB80_05710	hpaI CDS	1192373	1193164	792	forward	4-hydroxy-2-oxoheptanedioate aldolase
JJB80_05715	hpaX CDS	1193236	1194612	1377	forward	4-hydroxyphenylacetate permease
JJB80_05720	hpaA CDS	1194622	1195518	897	forward	4-hydroxyphenylacetate catabolism regulatory protein HpaA
JJB80_05725	MBL fold metallo-hydrolase CDS	1195532	1196470	939	forward	MBL fold metallo-hydrolase
JJB80_05730	iraM CDS	1196878	1197240	363	reverse	anti-adapter protein IraM
JJB80_05735	cbpM CDS	1197894	1198199	306	reverse	chaperone modulator CbpM
JJB80_05740	cbpA CDS	1198199	1199119	921	reverse	curved DNA-binding protein
JJB80_05745	copper resistance protein CDS	1199354	1199716	363	forward	copper resistance protein
JJB80_05750	thioredoxin family protein CDS	1199765	1201651	1887	forward	thioredoxin family protein
JJB80_05755	DsbA family protein CDS	1201648	1202271	624	forward	DsbA family protein
JJB80_05760	protein disulfide oxidoreductase CDS	1202261	1202767	507	forward	protein disulfide oxidoreductase
JJB80_05765	agp CDS	1202900	1204141	1242	forward	bifunctional glucose-1-phosphatase/inositol phosphatase
JJB80_05770	YccJ family protein CDS	1204175	1204402	228	reverse	YccJ family protein
JJB80_05775	wrbA CDS	1204423	1205019	597	reverse	NAD(P)H:quinone oxidoreductase
JJB80_05780	general stress protein CDS	1205404	1205571	168	forward	general stress protein
JJB80_05785	rutR CDS	1205708	1206346	639	forward	HTH-type transcriptional regulator RutR
JJB80_05790	lysozyme inhibitor LprI family protein CDS	1206343	1206738	396	reverse	lysozyme inhibitor LprI family protein
JJB80_05795	putA CDS	1206797	1210759	3963	reverse	trifunctional transcriptional regulator/proline dehydrogenase/L-glutamate gamma-semialdehyde dehydrogenase
JJB80_05800	putP CDS	1211181	1212689	1509	forward	sodium/proline symporter PutP
JJB80_05805	phoH CDS	1213582	1214370	789	forward	phosphate starvation-inducible protein PhoH
JJB80_05810	MurR/RpiR family transcriptional regulator CDS	1214476	1215357	882	reverse	MurR/RpiR family transcriptional regulator
JJB80_05815	sodium:solute symporter CDS	1215642	1217138	1497	reverse	sodium:solute symporter
JJB80_05820	N-acetylmannosamine-6-phosphate 2-epimerase CDS	1217475	1218155	681	reverse	N-acetylmannosamine-6-phosphate 2-epimerase
JJB80_05825	N-acetylneuraminate epimerase CDS	1218661	1219821	1161	forward	N-acetylneuraminate epimerase
JJB80_05830	outer membrane protein CDS	1219867	1220559	693	forward	outer membrane protein
JJB80_05835	MFS transporter CDS	1220842	1222122	1281	forward	MFS transporter
JJB80_05840	Gfo/Idh/MocA family oxidoreductase CDS	1222133	1223239	1107	forward	Gfo/Idh/MocA family oxidoreductase
JJB80_05865	ghrA CDS	1224267	1225205	939	forward	glyoxylate/hydroxypyruvate reductase GhrA
JJB80_05870	phosphatase CDS	1225289	1226026	738	forward	phosphatase
JJB80_05875	molecular chaperone CDS	1226050	1226604	555	forward	molecular chaperone
JJB80_05880	DUF1097 domain-containing protein CDS	1226705	1227187	483	forward	DUF1097 domain-containing protein
JJB80_05885	csgG CDS	1227226	1228059	834	reverse	curli production assembly/transport protein CsgG
JJB80_05890	csgF CDS	1228086	1228502	417	reverse	curli production assembly/transport protein CsgF
JJB80_05895	csgE CDS	1228529	1228924	396	reverse	curli production assembly/transport protein CsgE
JJB80_05900	csgD CDS	1228929	1229579	651	reverse	transcriptional regulator CsgD
JJB80_05905	csgB CDS	1230334	1230789	456	forward	curlin minor subunit CsgB
JJB80_05910	csgA CDS	1230831	1231286	456	forward	curlin major subunit CsgA
JJB80_05915	csgC CDS	1231348	1231674	327	forward	curli assembly protein CsgC
JJB80_05920	type 1 fimbrial protein CDS	1231805	1232125	321	forward	type 1 fimbrial protein
JJB80_05925	ymdB CDS	1232214	1232753	540	forward	O-acetyl-ADP-ribose deacetylase
JJB80_05930	phospholipase D family protein CDS	1232689	1234176	1488	forward	phospholipase D family protein
JJB80_05935	mdoC CDS	1234193	1235347	1155	reverse	glucans biosynthesis protein MdoC
JJB80_05940	mdoG CDS	1235619	1237154	1536	forward	glucans biosynthesis protein MdoG
JJB80_05945	mdoH CDS	1237147	1239690	2544	forward	glucans biosynthesis glucosyltransferase MdoH
JJB80_05950	YceK/YidQ family lipoprotein CDS	1239764	1239991	228	forward	YceK/YidQ family lipoprotein
JJB80_05955	secY/secA suppressor protein CDS	1239992	1240366	375	reverse	secY/secA suppressor protein
JJB80_05960	mdtG CDS	1240448	1241662	1215	reverse	multidrug efflux MFS transporter MdtG
JJB80_05965	LpxL/LpxP family Kdo(2)-lipid IV(A) lauroyl/palmitoleoyl acyltransferasee CDS	1241817	1242737	921	reverse	LpxL/LpxP family Kdo(2)-lipid IV(A) lauroyl/palmitoleoyl acyltransferasee
JJB80_05970	rhodanese-related sulfurtransferase CDS	1242957	1244009	1053	forward	rhodanese-related sulfurtransferase
JJB80_05975	YceI family protein CDS	1244061	1244636	576	reverse	YceI family protein
JJB80_05980	cytochrome b CDS	1244633	1245205	573	reverse	cytochrome b
JJB80_05985	YceO family protein CDS	1245468	1245581	114	reverse	YceO family protein
JJB80_05990	solA CDS	1245622	1246740	1119	reverse	N-methyl-L-tryptophan oxidase
JJB80_05995	bssS CDS	1246853	1247107	255	reverse	biofilm formation regulator BssS
JJB80_06000	dinI CDS	1247397	1247642	246	reverse	DNA damage-inducible protein I
JJB80_06005	pyrC CDS	1247716	1248762	1047	reverse	dihydroorotase
JJB80_06010	lipoprotein CDS	1248867	1249427	561	reverse	lipoprotein
JJB80_06015	grxB CDS	1249552	1250199	648	reverse	glutaredoxin 2
JJB80_06020	mdtH CDS	1250263	1251471	1209	reverse	multidrug efflux MFS transporter MdtH
JJB80_06025	rimJ CDS	1251708	1252292	585	forward	ribosomal protein S5-alanine N-acetyltransferase
JJB80_06030	YceH family protein CDS	1252328	1252975	648	forward	YceH family protein
JJB80_06035	Gfo/Idh/MocA family oxidoreductase CDS	1252977	1253900	924	forward	Gfo/Idh/MocA family oxidoreductase
JJB80_06040	murJ CDS	1254204	1255739	1536	forward	murein biosynthesis integral membrane protein MurJ
JJB80_06045	flgN CDS	1255821	1256243	423	reverse	flagella biosynthesis chaperone FlgN
JJB80_06050	flgM CDS	1256248	1256541	294	reverse	anti-sigma-28 factor FlgM
JJB80_06055	flgA CDS	1256633	1257292	660	reverse	flagellar basal body P-ring formation protein FlgA
JJB80_06060	flgB CDS	1257449	1257865	417	forward	flagellar basal body rod protein FlgB
JJB80_06065	flgC CDS	1257869	1258273	405	forward	flagellar basal body rod protein FlgC
JJB80_06070	flgD CDS	1258285	1258983	699	forward	flagellar hook assembly protein FlgD
JJB80_06075	flgE CDS	1259010	1260221	1212	forward	flagellar hook protein FlgE
JJB80_06080	flagellar basal body rod protein FlgF CDS	1260242	1260997	756	forward	flagellar basal body rod protein FlgF
JJB80_06085	flgG CDS	1261011	1261793	783	forward	flagellar basal-body rod protein FlgG
JJB80_06090	flgH CDS	1261848	1262546	699	forward	flagellar basal body L-ring protein FlgH
JJB80_06095	flagellar basal body P-ring protein FlgI CDS	1262558	1263655	1098	forward	flagellar basal body P-ring protein FlgI
JJB80_06100	flgJ CDS	1263655	1264605	951	forward	flagellar assembly peptidoglycan hydrolase FlgJ
JJB80_06105	flgK CDS	1264670	1266331	1662	forward	flagellar hook-associated protein FlgK
JJB80_06110	flgL CDS	1266346	1267299	954	forward	flagellar hook-associated protein FlgL
JJB80_06115	rne CDS	1267556	1270759	3204	reverse	ribonuclease E
JJB80_06120	rluC CDS	1271333	1272292	960	forward	23S rRNA pseudouridine(955/2504/2580) synthase RluC
JJB80_06125	DUF3053 domain-containing protein CDS	1272448	1273191	744	forward	DUF3053 domain-containing protein
JJB80_06130	hypothetical protein CDS	1273397	1273621	225	forward	hypothetical protein	Derived by automated computational analysis using gene prediction method: GeneMarkS-2+.
JJB80_06135	maf CDS	1273693	1274277	585	reverse	septum formation inhibitor Maf
JJB80_06140	yceD CDS	1274475	1274996	522	forward	23S rRNA accumulation protein YceD
JJB80_06145	rpmF CDS	1275048	1275221	174	forward	50S ribosomal protein L32
JJB80_06150	plsX CDS	1275355	1276434	1080	forward	phosphate acyltransferase PlsX
JJB80_06155	fabH CDS	1276514	1277467	954	forward	beta-ketoacyl-ACP synthase III
JJB80_06160	fabD CDS	1277483	1278412	930	forward	ACP S-malonyltransferase
JJB80_06165	fabG CDS	1278425	1279159	735	forward	3-oxoacyl-ACP reductase FabG
JJB80_06170	acpP CDS	1279315	1279551	237	forward	acyl carrier protein
JJB80_06175	fabF CDS	1279637	1280878	1242	forward	beta-ketoacyl-ACP synthase II
JJB80_06180	pabC CDS	1281002	1281811	810	forward	aminodeoxychorismate lyase
JJB80_06185	yceG CDS	1281814	1282836	1023	forward	cell division protein YceG
JJB80_06190	dTMP kinase CDS	1282826	1283467	642	forward	dTMP kinase
JJB80_06195	holB CDS	1283464	1284468	1005	forward	DNA polymerase III subunit delta'
JJB80_06200	metal-dependent hydrolase CDS	1284479	1285276	798	forward	metal-dependent hydrolase
JJB80_06205	ptsG CDS	1285571	1287004	1434	forward	PTS glucose transporter subunit IIBC
JJB80_06210	fhuE CDS	1287089	1289263	2175	reverse	ferric-rhodotorulic acid/ferric-coprogen receptor FhuE
JJB80_06215	hinT CDS	1289605	1289964	360	forward	purine nucleoside phosphoramidase
JJB80_06220	YcfL family protein CDS	1289967	1290341	375	forward	YcfL family protein
JJB80_06225	lpoB CDS	1290355	1290993	639	forward	penicillin-binding protein activator LpoB
JJB80_06230	thiK CDS	1290974	1291798	825	forward	thiamine kinase
JJB80_06235	nagZ CDS	1291809	1292834	1026	forward	beta-N-acetylhexosaminidase
JJB80_06240	alpha/beta hydrolase CDS	1292859	1293401	543	forward	alpha/beta hydrolase
JJB80_06245	ndh CDS	1293656	1294960	1305	forward	NADH-quinone dehydrogenase
JJB80_06250	glycine zipper 2TM domain-containing protein CDS	1295139	1295678	540	forward	glycine zipper 2TM domain-containing protein
JJB80_06255	comR CDS	1295753	1296388	636	reverse	TetR family copper-responsive transcriptional repressor ComR
JJB80_06260	DUF1471 domain-containing protein CDS	1296630	1296887	258	forward	DUF1471 domain-containing protein
JJB80_06265	L,D-transpeptidase family protein CDS	1296984	1297949	966	reverse	L,D-transpeptidase family protein
JJB80_06270	mfd CDS	1298097	1301543	3447	reverse	transcription-repair coupling factor
JJB80_06275	lolC CDS	1301881	1303080	1200	forward	lipoprotein-releasing ABC transporter permease subunit LolC
JJB80_06280	lolD CDS	1303073	1303774	702	forward	lipoprotein-releasing ABC transporter ATP-binding protein LolD
JJB80_06285	lolE CDS	1303774	1305018	1245	forward	lipoprotein-releasing ABC transporter permease subunit LolE
JJB80_06290	nagK CDS	1305047	1305958	912	forward	N-acetylglucosamine kinase
JJB80_06295	cobB CDS	1305977	1306798	822	forward	NAD-dependent protein deacylase
JJB80_06300	potD CDS	1306880	1307926	1047	reverse	spermidine/putrescine ABC transporter substrate-binding protein PotD
JJB80_06305	potC CDS	1307951	1308730	780	reverse	spermidine/putrescine ABC transporter permease PotC
JJB80_06310	sifA CDS	1309046	1310056	1011	reverse	SPI-2 type III secretion system effector SifA
JJB80_06315	potB CDS	1310385	1311248	864	reverse	spermidine/putrescine ABC transporter permease PotB
JJB80_06320	potA CDS	1311232	1312368	1137	reverse	spermidine/putrescine ABC transporter ATP-binding protein PotA
JJB80_06325	pepT CDS	1312619	1313848	1230	forward	peptidase T
JJB80_06330	hypothetical protein CDS	1313852	1315186	1335	forward	hypothetical protein
JJB80_06335	cupin domain-containing protein CDS	1315226	1316347	1122	reverse	cupin domain-containing protein
JJB80_06340	phoQ CDS	1316428	1317891	1464	reverse	two-component system sensor histidine kinase PhoQ
JJB80_06345	phoP CDS	1317891	1318562	672	reverse	two-component system response regulator PhoP
JJB80_06350	purB CDS	1318689	1320059	1371	reverse	adenylosuccinate lyase
JJB80_06355	hflD CDS	1320063	1320704	642	reverse	high frequency lysogenization protein HflD
JJB80_06360	mnmA CDS	1320791	1321897	1107	reverse	tRNA 2-thiouridine(34) synthase MnmA
JJB80_06365	NUDIX hydrolase CDS	1321951	1322412	462	reverse	NUDIX hydrolase
JJB80_06370	DUF1311 domain-containing protein CDS	1322424	1322753	330	reverse	DUF1311 domain-containing protein
JJB80_06375	rluE CDS	1322750	1323415	666	reverse	23S rRNA pseudouridine(2457) synthase RluE
JJB80_06380	icd CDS	1323587	1324837	1251	forward	NADP-dependent isocitrate dehydrogenase
JJB80_06385	sopF CDS	1325285	1326409	1125	forward	type III secretion system effector SopF
JJB80_06390	lipoprotein CDS	1327391	1328179	789	reverse	lipoprotein
JJB80_06395	msgA CDS	1328668	1328907	240	reverse	virulence protein MsgA
JJB80_06400	ricin-type beta-trefoil lectin domain protein CDS	1329098	1329619	522	reverse	ricin-type beta-trefoil lectin domain protein
JJB80_06405	cspF CDS	1330034	1330246	213	reverse	cold shock-like protein CspF
JJB80_06410	pagD CDS	1330378	1330641	264	reverse	virulence protein PagD
JJB80_06415	pagC CDS	1331453	1332010	558	forward	virulence membrane protein PagC
JJB80_06425	c-type lysozyme inhibitor CDS	1333247	1333591	345	reverse	c-type lysozyme inhibitor
JJB80_06430	hypothetical protein CDS	1334294	1334566	273	forward	hypothetical protein
JJB80_06435	Hsp20 family protein CDS	1334718	1335185	468	forward	Hsp20 family protein
JJB80_06440	exo-alpha-sialidase CDS	1335524	1336567	1044	forward	exo-alpha-sialidase
JJB80_06445	cytochrome b CDS	1336650	1337180	531	reverse	cytochrome b
JJB80_06450	TRL-like family protein CDS	1337329	1337643	315	reverse	TRL-like family protein
JJB80_06455	ABC transporter substrate-binding protein CDS	1338325	1339959	1635	forward	ABC transporter substrate-binding protein
JJB80_06460	ABC transporter permease CDS	1339959	1340933	975	forward	ABC transporter permease
JJB80_06465	ABC transporter permease CDS	1340923	1341735	813	forward	ABC transporter permease
JJB80_06470	ATP-binding cassette domain-containing protein CDS	1341729	1342526	798	forward	ATP-binding cassette domain-containing protein
JJB80_06475	ATP-binding cassette domain-containing protein CDS	1342520	1343110	591	forward	ATP-binding cassette domain-containing protein
JJB80_06480	mechanosensitive ion channel family protein CDS	1343192	1344325	1134	reverse	mechanosensitive ion channel family protein
JJB80_06485	four-helix bundle copper-binding protein CDS	1344519	1344845	327	forward	four-helix bundle copper-binding protein
JJB80_06495	zinT CDS	1345042	1345689	648	forward	metal-binding protein ZinT
JJB80_06500	aadA CDS	1345798	1346586	789	forward	cryptic aminoglycoside nucleotidyltransferase ANT(3'')/ANT(9)
JJB80_06505	helix-turn-helix transcriptional regulator CDS	1346731	1347324	594	forward	helix-turn-helix transcriptional regulator
JJB80_06510	MerR family transcriptional regulator CDS	1347393	1348241	849	forward	MerR family transcriptional regulator
JJB80_06515	histidine kinase CDS	1348496	1348744	249	reverse	histidine kinase
JJB80_06520	hypothetical protein CDS	1348823	1348972	150	reverse	hypothetical protein
JJB80_06525	chorismate mutase CDS	1349055	1349600	546	forward	chorismate mutase
JJB80_06530	leuE CDS	1349797	1350435	639	forward	leucine efflux protein LeuE
JJB80_06535	DUF1971 domain-containing protein CDS	1350608	1350970	363	forward	DUF1971 domain-containing protein
JJB80_06540	DUF1869 domain-containing protein CDS	1350973	1351155	183	forward	DUF1869 domain-containing protein
JJB80_06545	hypothetical protein CDS	1351385	1352026	642	forward	hypothetical protein
JJB80_06550	GlsB/YeaQ/YmgE family stress response membrane protein CDS	1352341	1352589	249	forward	GlsB/YeaQ/YmgE family stress response membrane protein
JJB80_06555	YoaK family small membrane protein CDS	1352728	1352826	99	reverse	YoaK family small membrane protein
JJB80_06560	DUF333 domain-containing protein CDS	1353022	1353273	252	forward	DUF333 domain-containing protein
JJB80_06565	hypothetical protein CDS	1353342	1353653	312	forward	hypothetical protein
JJB80_06570	DUF488 domain-containing protein CDS	1353639	1353986	348	reverse	DUF488 domain-containing protein
JJB80_06575	CynX/NimT family MFS transporter CDS	1354105	1355289	1185	reverse	CynX/NimT family MFS transporter
JJB80_06580	helix-turn-helix transcriptional regulator CDS	1355390	1356184	795	forward	helix-turn-helix transcriptional regulator
JJB80_06585	DUF441 domain-containing protein CDS	1356164	1356610	447	reverse	DUF441 domain-containing protein
JJB80_06590	hypothetical protein CDS	1356816	1356923	108	forward	hypothetical protein
JJB80_06595	YbaK/prolyl-tRNA synthetase associated domain-containing protein CDS	1356920	1357438	519	reverse	YbaK/prolyl-tRNA synthetase associated domain-containing protein
JJB80_06600	GGDEF domain-containing protein CDS	1357488	1358981	1494	reverse	GGDEF domain-containing protein
JJB80_06605	hypothetical protein CDS	1359275	1359472	198	forward	hypothetical protein	Derived by automated computational analysis using gene prediction method: GeneMarkS-2+.
JJB80_06610	YeaH/YhbH family protein CDS	1359622	1360908	1287	reverse	YeaH/YhbH family protein
JJB80_06615	yeaG CDS	1361031	1362965	1935	reverse	protein kinase YeaG
JJB80_06620	MipA/OmpV family protein CDS	1363392	1364138	747	forward	MipA/OmpV family protein
JJB80_06625	anaerobic sulfatase maturase CDS	1364428	1365624	1197	forward	anaerobic sulfatase maturase
JJB80_06630	aldo/keto reductase CDS	1365721	1366578	858	forward	aldo/keto reductase
JJB80_06635	D-hexose-6-phosphate mutarotase CDS	1366677	1367561	885	reverse	D-hexose-6-phosphate mutarotase
JJB80_06640	gapA CDS	1367896	1368891	996	reverse	glyceraldehyde-3-phosphate dehydrogenase
JJB80_06645	msrB CDS	1369233	1369646	414	forward	peptide-methionine (R)-S-oxide reductase MsrB
JJB80_06650	YeaC family protein CDS	1369688	1369966	279	forward	YeaC family protein
JJB80_06655	pncA CDS	1370318	1370974	657	reverse	bifunctional nicotinamidase/pyrazinamidase
JJB80_06660	ansA CDS	1371001	1372017	1017	reverse	asparaginase
JJB80_06665	sppA CDS	1372113	1373969	1857	reverse	signal peptide peptidase SppA
JJB80_06670	NAD(P)H nitroreductase CDS	1374143	1374694	552	forward	NAD(P)H nitroreductase
JJB80_06675	selD CDS	1374812	1375855	1044	forward	selenide, water dikinase SelD
JJB80_06680	topB CDS	1375860	1377809	1950	forward	DNA topoisomerase III
JJB80_06685	gdhA CDS	1377839	1379182	1344	reverse	NADP-specific glutamate dehydrogenase
JJB80_06690	YnjH family protein CDS	1379421	1379696	276	forward	YnjH family protein
JJB80_06695	pyrimidine (deoxy)nucleoside triphosphate diphosphatase CDS	1379656	1380072	417	reverse	pyrimidine (deoxy)nucleoside triphosphate diphosphatase
JJB80_06700	xthA CDS	1380145	1380951	807	reverse	exodeoxyribonuclease III
JJB80_06705	aspartate aminotransferase family protein CDS	1381397	1382623	1227	forward	aspartate aminotransferase family protein
JJB80_06710	astA CDS	1382614	1383648	1035	forward	arginine N-succinyltransferase
JJB80_06715	astD CDS	1383645	1385123	1479	forward	succinylglutamate-semialdehyde dehydrogenase
JJB80_06720	astB CDS	1385120	1386463	1344	forward	N-succinylarginine dihydrolase
JJB80_06725	astE CDS	1386456	1387424	969	forward	succinylglutamate desuccinylase
JJB80_06730	spy CDS	1387760	1388245	486	forward	ATP-independent periplasmic protein-refolding chaperone
JJB80_06735	cho CDS	1388320	1389201	882	reverse	excinuclease Cho
JJB80_06740	nadE CDS	1389322	1390149	828	reverse	ammonia-dependent NAD(+) synthetase
JJB80_06745	osmE CDS	1390368	1390709	342	forward	osmotically-inducible lipoprotein OsmE
JJB80_06750	chbB CDS	1391010	1391330	321	forward	PTS N,N'-diacetylchitobiose transporter subunit IIB
JJB80_06755	chbC CDS	1391413	1392771	1359	forward	PTS N,N'-diacetylchitobiose transporter subunit IIC
JJB80_06760	chbA CDS	1392822	1393169	348	forward	PTS N,N'-diacetylchitobiose transporter subunit IIA
JJB80_06765	chbR CDS	1393180	1394022	843	forward	transcriptional regulator ChbR
JJB80_06770	6-phospho-beta-glucosidase CDS	1394147	1395502	1356	forward	6-phospho-beta-glucosidase
JJB80_06775	chbG CDS	1395515	1396273	759	forward	chitin disaccharide deacetylase
JJB80_06780	tnpA CDS	1396455	1396913	459	forward	IS200/IS605-like element IS200F family transposase
JJB80_06785	katE CDS	1397028	1399280	2253	reverse	catalase HPII
JJB80_06790	cedA CDS	1399645	1399887	243	forward	cell division activator CedA
JJB80_06795	tcyP CDS	1399989	1401380	1392	reverse	cystine/sulfocysteine:cation symporter
JJB80_06800	metal-dependent hydrolase CDS	1401517	1402116	600	reverse	metal-dependent hydrolase
JJB80_06805	hxpB CDS	1402254	1402922	669	reverse	hexitol phosphatase HxpB
JJB80_06810	YniB family protein CDS	1403071	1403607	537	forward	YniB family protein
JJB80_06815	fructosamine kinase family protein CDS	1403650	1404510	861	reverse	fructosamine kinase family protein
JJB80_06820	ghoS CDS	1404617	1404907	291	reverse	type V toxin-antitoxin system endoribonuclease antitoxin GhoS
JJB80_06825	pfkB CDS	1405004	1405936	933	reverse	6-phosphofructokinase II
JJB80_06830	YdiY family protein CDS	1406225	1406983	759	forward	YdiY family protein
JJB80_06835	lipid A deacylase LpxR family protein CDS	1407032	1407991	960	reverse	lipid A deacylase LpxR family protein
JJB80_06840	hypothetical protein CDS	1408134	1408448	315	forward	hypothetical protein
JJB80_06845	DNA/RNA non-specific endonuclease CDS	1408445	1409299	855	forward	DNA/RNA non-specific endonuclease
JJB80_06850	hypothetical protein CDS	1409472	1409678	207	forward	hypothetical protein
JJB80_06855	O-antigen polymerase CDS	1410001	1411224	1224	reverse	O-antigen polymerase
JJB80_06860	thrS CDS	1412116	1414044	1929	forward	threonine--tRNA ligase
JJB80_06865	infC CDS	1414048	1414590	543	forward	translation initiation factor IF-3
JJB80_06870	rpmI CDS	1414686	1414883	198	forward	50S ribosomal protein L35
JJB80_06875	rplT CDS	1414934	1415290	357	forward	50S ribosomal protein L20
JJB80_06880	pheM CDS	1415411	1415455	45	forward	pheST operon leader peptide PheM
JJB80_06885	pheS CDS	1415592	1416575	984	forward	phenylalanine--tRNA ligase subunit alpha
JJB80_06890	pheT CDS	1416591	1418978	2388	forward	phenylalanine--tRNA ligase subunit beta
JJB80_06895	ihfA CDS	1418983	1419282	300	forward	integration host factor subunit alpha
JJB80_06900	btuC CDS	1419485	1420465	981	forward	vitamin B12 ABC transporter permease BtuC
JJB80_06905	glutathione peroxidase CDS	1420557	1421108	552	forward	glutathione peroxidase
JJB80_06910	btuD CDS	1421108	1421857	750	forward	vitamin B12 ABC transporter ATP-binding protein BtuD
JJB80_06915	lipoprotein CDS	1421934	1422398	465	forward	lipoprotein
JJB80_06920	ydiV CDS	1422712	1423425	714	forward	anti-FlhDC factor YdiV
JJB80_06925	YdiU family protein CDS	1423487	1424929	1443	forward	YdiU family protein
JJB80_06930	hemP CDS	1424964	1425155	192	reverse	hemin uptake protein HemP
JJB80_06935	aroH CDS	1425312	1426358	1047	reverse	3-deoxy-7-phosphoheptulonate synthase AroH
JJB80_06940	ppsR CDS	1426514	1427347	834	reverse	posphoenolpyruvate synthetase regulatory kinase/phosphorylase PpsR
JJB80_06945	ppsA CDS	1427684	1430062	2379	forward	phosphoenolpyruvate synthase
JJB80_06950	fadK CDS	1430104	1431744	1641	reverse	medium-chain fatty-acid--CoA ligase
JJB80_06955	ferredoxin family protein CDS	1431834	1432127	294	reverse	ferredoxin family protein
JJB80_06960	FAD-dependent oxidoreductase CDS	1432124	1433410	1287	reverse	FAD-dependent oxidoreductase
JJB80_06965	electron transfer flavoprotein subunit alpha CDS	1433467	1434402	936	reverse	electron transfer flavoprotein subunit alpha
JJB80_06970	electron transfer flavoprotein CDS	1434424	1435188	765	reverse	electron transfer flavoprotein
JJB80_06975	AraC family transcriptional regulator CDS	1435651	1436541	891	forward	AraC family transcriptional regulator
JJB80_06980	acyl-CoA dehydrogenase CDS	1436617	1437768	1152	reverse	acyl-CoA dehydrogenase
JJB80_06985	acyl CoA:acetate/3-ketoacid CoA transferase CDS	1437782	1439377	1596	reverse	acyl CoA:acetate/3-ketoacid CoA transferase
JJB80_06990	aroD CDS	1439531	1440289	759	reverse	type I 3-dehydroquinate dehydratase
JJB80_06995	ydiB CDS	1440334	1441200	867	reverse	quinate/shikimate dehydrogenase
JJB80_07000	MFS transporter CDS	1441267	1442502	1236	reverse	MFS transporter
JJB80_07005	MFS transporter CDS	1442866	1444077	1212	reverse	MFS transporter
JJB80_07010	YdiL family protein CDS	1444218	1444577	360	reverse	YdiL family protein
JJB80_07020	ydiK CDS	1445035	1446153	1119	reverse	AI-2E family transporter YdiK
JJB80_07025	FAD-binding oxidoreductase CDS	1446418	1449474	3057	forward	FAD-binding oxidoreductase
JJB80_07030	menI CDS	1449471	1449881	411	forward	1,4-dihydroxy-2-naphthoyl-CoA hydrolase
JJB80_07035	YdiH family protein CDS	1449980	1450168	189	forward	YdiH family protein
JJB80_07040	L-cystine transporter CDS	1450456	1451802	1347	reverse	L-cystine transporter
JJB80_07045	sufA CDS	1452229	1452597	369	forward	Fe-S cluster assembly scaffold SufA
JJB80_07050	sufB CDS	1452606	1454093	1488	forward	Fe-S cluster assembly protein SufB
JJB80_07055	sufC CDS	1454110	1454856	747	forward	Fe-S cluster assembly ATPase SufC
JJB80_07060	sufD CDS	1454831	1456102	1272	forward	Fe-S cluster assembly protein SufD
JJB80_07065	sufS CDS	1456099	1457319	1221	forward	cysteine desulfurase SufS
JJB80_07070	sufE CDS	1457332	1457748	417	forward	cysteine desulfuration protein SufE
JJB80_07075	L,D-transpeptidase family protein CDS	1457903	1458904	1002	forward	L,D-transpeptidase family protein
JJB80_07080	major outer membrane lipoprotein CDS	1458971	1459210	240	reverse	major outer membrane lipoprotein
JJB80_07085	lpp CDS	1459293	1459529	237	reverse	murein lipoprotein Lpp
JJB80_07090	pykF CDS	1459840	1461252	1413	reverse	pyruvate kinase PykF
JJB80_07095	APC family permease CDS	1461654	1462997	1344	reverse	APC family permease
JJB80_07100	proline iminopeptidase-family hydrolase CDS	1463019	1463912	894	reverse	proline iminopeptidase-family hydrolase
JJB80_07105	cytoplasmic protein CDS	1463971	1464708	738	reverse	cytoplasmic protein
JJB80_07110	DeoR family transcriptional regulator CDS	1464720	1465946	1227	reverse	DeoR family transcriptional regulator
JJB80_07115	ttrA CDS	1466269	1469331	3063	reverse	tetrathionate reductase subunit TtrA
JJB80_07120	ttrC CDS	1469324	1470346	1023	reverse	tetrathionate reductase subunit TtrC
JJB80_07125	ttrB CDS	1470347	1471099	753	reverse	tetrathionate reductase subunit TtrB
JJB80_07130	ttrS CDS	1471263	1473041	1779	forward	two-component system sensor histidine kinase TtrS
JJB80_07135	ttrR CDS	1473016	1473636	621	forward	two-component system response regulator TtrR
JJB80_07140	fumD CDS	1473734	1473946	213	forward	fumarate hydratase FumD
JJB80_07145	DUF523 and DUF1722 domain-containing protein CDS	1474042	1475001	960	reverse	DUF523 and DUF1722 domain-containing protein
JJB80_07150	MerR family transcriptional regulator CDS	1475174	1475902	729	reverse	MerR family transcriptional regulator
JJB80_07155	two component system response regulator CDS	1476081	1476719	639	reverse	two component system response regulator
JJB80_07160	two component system sensor kinase CDS	1476750	1479512	2763	reverse	two component system sensor kinase
JJB80_07165	spiC CDS	1479913	1480314	402	forward	SPI-2 type III secretion system protein SpiC
JJB80_07170	spiA CDS	1480316	1481809	1494	forward	SPI-2 type III secretion system protein SpiA
JJB80_07175	ssaD CDS	1481790	1483001	1212	forward	SctD family type III secretion system inner membrane ring subunit SsaD
JJB80_07180	ssaE CDS	1483009	1483251	243	forward	YscE family type III secretion system co-chaperone SsaE
JJB80_07185	sseA CDS	1483515	1483841	327	forward	SPI-2 type III secretion system chaperone SseA
JJB80_07190	sseB CDS	1483848	1484438	591	forward	SPI-2 type III secretion system translocon protein SseB
JJB80_07195	sscA CDS	1484435	1484908	474	forward	SycD/LcrH family type III secretion system chaperone SscA
JJB80_07200	sseC CDS	1484911	1486365	1455	forward	SPI-2 type III secretion system translocon protein SseC
JJB80_07205	sseD CDS	1486381	1486968	588	forward	SPI-2 type III secretion system translocon protein SseD
JJB80_07210	sseE CDS	1486971	1487387	417	forward	LcrR family type III secretion system chaperone SseE
JJB80_07215	sscB CDS	1487439	1487873	435	forward	SycD/LcrH family type III secretion system chaperone SscB
JJB80_07220	sseF CDS	1487889	1488671	783	forward	type III secretion systems effector SseF
JJB80_07225	sseG CDS	1488668	1489357	690	forward	pathogenicity island 2 effector protein SseG	SseG, from Salmonella pathogenicity island 2, is a type III secretion system (T3SS) effector protein;
JJB80_07230	ssaG CDS	1489451	1489666	216	forward	type III secretion system needle filament protein SsaG
JJB80_07235	EscG/YscG/SsaH family type III secretion system needle protein co-chaperone CDS	1489644	1489934	291	forward	EscG/YscG/SsaH family type III secretion system needle protein co-chaperone
JJB80_07240	ssaI CDS	1489946	1490194	249	forward	SctI family type III secretion system inner rod subunit SsaI
JJB80_07245	ssaJ CDS	1490191	1490940	750	forward	SPI-2 type III secretion system apparatus lipoprotein SsaJ
JJB80_07250	cytoplasmic protein CDS	1490958	1491506	549	forward	cytoplasmic protein
JJB80_07255	ssaK CDS	1491503	1492177	675	forward	SPI-2 type III secretion system apparatus protein SsaK
JJB80_07260	ssaL CDS	1492143	1493159	1017	forward	SPI-2 type III secretion system apparatus protein SsaL
JJB80_07265	ssaM CDS	1493217	1493585	369	forward	SPI-2 type III secretion system apparatus protein SsaM
JJB80_07270	ssaV CDS	1493570	1495615	2046	forward	SPI-2 type III secretion system apparatus protein SsaV
JJB80_07275	ssaN CDS	1495605	1496906	1302	forward	SctN family type III secretion system ATPase SsaN
JJB80_07280	ssaO CDS	1496909	1497286	378	forward	SPI-2 type III secretion system apparatus protein SsaO
JJB80_07285	ssaP CDS	1497267	1497641	375	forward	SPI-2 type III secretion system apparatus protein SsaP
JJB80_07290	ssaQ CDS	1497622	1498590	969	forward	SPI-2 type III secretion system cytoplasmic ringprotein SsaQ
JJB80_07295	ssaR CDS	1498658	1499305	648	forward	SPI-2 type III secretion system export apparatusprotein SsaR
JJB80_07300	ssas CDS	1499302	1499568	267	forward	SPI-2 type III secretion system apparatus protein SsaS
JJB80_07305	ssaT CDS	1499569	1500348	780	forward	SPI-2 type III secretion system apparatus protein SsaT
JJB80_07310	ssaU CDS	1500345	1501403	1059	forward	SPI-2 type III secretion system apparatus protein SsaU
JJB80_07325	mdtK CDS	1501876	1503249	1374	reverse	multidrug efflux MATE transporter MdtK
JJB80_07330	riboflavin synthase CDS	1503466	1504107	642	forward	riboflavin synthase
JJB80_07335	cfa CDS	1504149	1505297	1149	reverse	cyclopropane fatty acyl phospholipid synthase
JJB80_07340	Bcr/CflA family multidrug efflux MFS transporter CDS	1505587	1506792	1206	reverse	Bcr/CflA family multidrug efflux MFS transporter
JJB80_07345	LysR family transcriptional regulator CDS	1506905	1507837	933	forward	LysR family transcriptional regulator
JJB80_07350	purR CDS	1507834	1508859	1026	reverse	HTH-type transcriptional repressor PurR
JJB80_07355	YnhF family membrane protein CDS	1509155	1509244	90	forward	YnhF family membrane protein
JJB80_07360	sodB CDS	1509327	1509908	582	reverse	superoxide dismutase [Fe]
JJB80_07365	C40 family peptidase CDS	1510035	1510856	822	reverse	C40 family peptidase
JJB80_07370	grxD CDS	1511191	1511538	348	forward	monothiol glutaredoxin 4
JJB80_07375	rnt CDS	1511616	1512263	648	reverse	ribonuclease T
JJB80_07380	gloA CDS	1512364	1512771	408	reverse	lactoylglutathione lyase
JJB80_07385	alkene reductase CDS	1512840	1513937	1098	reverse	alkene reductase
JJB80_07390	TetR/AcrR family transcriptional regulator CDS	1513996	1514595	600	reverse	TetR/AcrR family transcriptional regulator
JJB80_07395	DUF1289 domain-containing protein CDS	1514698	1514937	240	forward	DUF1289 domain-containing protein
JJB80_07400	aldo/keto reductase family oxidoreductase CDS	1514988	1515884	897	forward	aldo/keto reductase family oxidoreductase
JJB80_07405	sodC CDS	1515964	1516485	522	forward	superoxide dismutase [Cu-Zn] SodC2
JJB80_07410	FUSC family protein CDS	1516461	1518500	2040	reverse	FUSC family protein
JJB80_07415	HlyD family secretion protein CDS	1518500	1519360	861	reverse	HlyD family secretion protein
JJB80_07420	DUF1656 domain-containing protein CDS	1519363	1519599	237	reverse	DUF1656 domain-containing protein
JJB80_07425	slyA CDS	1519794	1520234	441	forward	transcriptional regulator SlyA
JJB80_07430	slyB CDS	1520282	1520749	468	reverse	outer membrane lipoprotein SlyB
JJB80_07435	anmK CDS	1521021	1522142	1122	forward	anhydro-N-acetylmuramic acid kinase
JJB80_07440	mliC CDS	1522230	1522559	330	forward	C-type lysozyme inhibitor
JJB80_07445	pdxH CDS	1522618	1523274	657	forward	pyridoxamine 5'-phosphate oxidase
JJB80_07450	tyrS CDS	1523401	1524675	1275	forward	tyrosine--tRNA ligase
JJB80_07455	pdxY CDS	1524735	1525595	861	forward	pyridoxal kinase PdxY
JJB80_07460	gstA CDS	1525654	1526259	606	reverse	glutathione transferase GstA
JJB80_07465	dtpA CDS	1526364	1527869	1506	reverse	dipeptide/tripeptide permease DtpA
JJB80_07470	nth CDS	1528471	1529106	636	reverse	endonuclease III
JJB80_07475	electron transport complex subunit E CDS	1529106	1529798	693	reverse	electron transport complex subunit E
JJB80_07480	rsxG CDS	1529801	1530421	621	reverse	electron transport complex subunit RsxG
JJB80_07485	rsxD CDS	1530425	1531483	1059	reverse	electron transport complex subunit RsxD
JJB80_07490	rsxC CDS	1531484	1533691	2208	reverse	electron transport complex subunit RsxC
JJB80_07495	rsxB CDS	1533684	1534262	579	reverse	electron transport complex subunit RsxB
JJB80_07500	rsxA CDS	1534262	1534843	582	reverse	electron transport complex subunit RsxA
JJB80_07505	DUF2569 domain-containing protein CDS	1534920	1535360	441	reverse	DUF2569 domain-containing protein
JJB80_07510	ydgT CDS	1535449	1535664	216	reverse	transcription modulator YdgT
JJB80_07515	blr CDS	1535962	1536087	126	reverse	division septum protein Blr
JJB80_07520	oxidoreductase CDS	1536295	1537335	1041	forward	oxidoreductase
JJB80_07525	add CDS	1537410	1538411	1002	reverse	adenosine deaminase
JJB80_07530	transcriptional regulator CDS	1538636	1538767	132	reverse	transcriptional regulator	catalyzes the formation of homocysteine and pyruvate from cystathionine; also acts a a negative regulator for the mal regulon but interacting with the transcriptional activator MalT; internal stop; incomplete; partial on complete genome; missing C-terminus;
JJB80_07535	PTS transporter subunit EIIB CDS	1538777	1538996	220	reverse	PTS transporter subunit EIIB	frameshifted; incomplete; partial on complete genome; missing N-terminus;
JJB80_07540	YdgA family protein CDS	1539115	1540623	1509	reverse	YdgA family protein
JJB80_07545	manA CDS	1540726	1541901	1176	reverse	mannose-6-phosphate isomerase
JJB80_07550	fumB CDS	1542101	1543747	1647	forward	class I fumarate hydratase
JJB80_07555	fumC CDS	1543915	1545318	1404	forward	class II fumarate hydratase
JJB80_07560	DNA replication terminus site-binding protein CDS	1545315	1546244	930	reverse	DNA replication terminus site-binding protein
JJB80_07565	rstB CDS	1546320	1547621	1302	reverse	two-component system sensor histidine kinase RstB
JJB80_07570	amidohydrolase CDS	1547732	1549438	1707	reverse	amidohydrolase
JJB80_07575	ompC CDS	1549591	1550724	1134	reverse	porin OmpC
JJB80_07580	rstA CDS	1551204	1551935	732	reverse	two-component system response regulator RstA
JJB80_07585	GlpM family protein CDS	1552062	1552397	336	forward	GlpM family protein
JJB80_07590	amino acid permease CDS	1552459	1553841	1383	reverse	amino acid permease
JJB80_07595	DUF1471 domain-containing protein CDS	1554140	1555084	945	reverse	DUF1471 domain-containing protein
JJB80_07600	pntA CDS	1555611	1557140	1530	forward	Re/Si-specific NAD(P)(+) transhydrogenase subunit alpha
JJB80_07605	pntB CDS	1557151	1558539	1389	forward	Re/Si-specific NAD(P)(+) transhydrogenase subunit beta
JJB80_07610	AI-2E family transporter CDS	1558714	1559748	1035	reverse	AI-2E family transporter
JJB80_07615	mdtJ CDS	1560166	1560528	363	forward	multidrug/spermidine efflux SMR transporter subunit MdtJ
JJB80_07620	mdtI CDS	1560515	1560844	330	forward	multidrug/spermidine efflux SMR transporter subunit MdtI
JJB80_07625	serine protease CDS	1560884	1561705	822	reverse	serine protease
JJB80_07630	acid shock protein CDS	1561974	1562222	249	reverse	acid shock protein
JJB80_07635	MFS transporter CDS	1562617	1563870	1254	reverse	MFS transporter
JJB80_07640	LysR family transcriptional regulator CDS	1563990	1564889	900	forward	LysR family transcriptional regulator
JJB80_07645	ROK family transcriptional regulator CDS	1565017	1566237	1221	forward	ROK family transcriptional regulator
JJB80_07650	bioD CDS	1566363	1567058	696	forward	ATP-dependent dethiobiotin synthetase BioD
JJB80_07655	clcB CDS	1567014	1568303	1290	reverse	voltage-gated ClC-type chloride channel ClcB
JJB80_07660	osmV CDS	1568439	1569587	1149	reverse	osmoprotectant ABC transporter ATP-binding protein OsmV
JJB80_07665	osmW CDS	1569587	1570234	648	reverse	osmoprotectant ABC transporter permease OsmW
JJB80_07670	osmX CDS	1570244	1571146	903	reverse	osmoprotectant ABC transporter substrate-bindingprotein OsmX
JJB80_07675	osmY CDS	1571175	1571885	711	reverse	osmoprotectant ABC transporter permease OsmY
JJB80_07680	dmsD CDS	1572190	1572804	615	reverse	Tat proofreading chaperone DmsD
JJB80_07685	dimethyl sulfoxide reductase anchor subunit family protein CDS	1572847	1573704	858	reverse	dimethyl sulfoxide reductase anchor subunit family protein
JJB80_07690	dmsB CDS	1573706	1574323	618	reverse	dimethylsulfoxide reductase subunit B
JJB80_07695	dimethyl sulfoxide reductase subunit A CDS	1574334	1576769	2436	reverse	dimethyl sulfoxide reductase subunit A
JJB80_07700	dimethyl sulfoxide reductase subunit A CDS	1576868	1579309	2442	reverse	dimethyl sulfoxide reductase subunit A
JJB80_07705	DUF1161 domain-containing protein CDS	1579463	1579771	309	reverse	DUF1161 domain-containing protein
JJB80_07710	YnfC family lipoprotein CDS	1579875	1580585	711	forward	YnfC family lipoprotein
JJB80_07715	speG CDS	1580626	1581186	561	reverse	spermidine N1-acetyltransferase
JJB80_07720	DUF1283 family protein CDS	1581222	1581563	342	reverse	DUF1283 family protein
JJB80_07725	YnfA family protein CDS	1581716	1582042	327	forward	YnfA family protein
JJB80_07730	rspA CDS	1582164	1583378	1215	forward	starvation-sensing protein RspA
JJB80_07735	Zn-dependent oxidoreductase CDS	1583389	1584408	1020	forward	Zn-dependent oxidoreductase
JJB80_07740	MHS family MFS transporter CDS	1584462	1585841	1380	forward	MHS family MFS transporter	internal stop;
JJB80_07745	mannitol dehydrogenase family protein CDS	1585985	1587451	1467	forward	mannitol dehydrogenase family protein
JJB80_07750	ydfZ CDS	1587518	1587721	204	reverse	putative selenium delivery protein YdfZ
JJB80_07755	GntR family transcriptional regulator CDS	1587902	1588588	687	reverse	GntR family transcriptional regulator
JJB80_07760	ydfG CDS	1588718	1589464	747	reverse	bifunctional NADP-dependent 3-hydroxy acid dehydrogenase/3-hydroxypropionate dehydrogenase YdfG
JJB80_07765	dcp CDS	1589603	1591645	2043	forward	peptidyl-dipeptidase Dcp
JJB80_07770	general stress protein CDS	1591990	1592172	183	forward	general stress protein
JJB80_07775	2-oxo-tetronate isomerase CDS	1592292	1592819	528	reverse	2-oxo-tetronate isomerase
JJB80_07780	YdeI family stress tolerance OB fold protein CDS	1593246	1593638	393	forward	YdeI family stress tolerance OB fold protein
JJB80_07785	mgtS CDS	1593987	1594082	96	reverse	protein MgtS
JJB80_07790	ydeE CDS	1594330	1595517	1188	reverse	efflux MFS transporter YdeE
JJB80_07795	eamA CDS	1595745	1596647	903	forward	O-acetylserine/cysteine exporter
JJB80_07800	marB CDS	1596766	1596981	216	reverse	multiple antibiotic resistance protein MarB
JJB80_07805	marA CDS	1597010	1597393	384	reverse	MDR efflux pump AcrAB transcriptional activator MarA
JJB80_07810	marR CDS	1597413	1597847	435	reverse	multiple antibiotic resistance transcriptional regulator MarR
JJB80_07815	MarC family NAAT transporter CDS	1598106	1598771	666	forward	MarC family NAAT transporter
JJB80_07820	sugar transporter CDS	1598818	1600008	1191	reverse	sugar transporter
JJB80_07825	LysR family transcriptional regulator CDS	1600124	1600996	873	reverse	LysR family transcriptional regulator
JJB80_07830	sad CDS	1601099	1602487	1389	forward	succinate-semialdehyde dehydrogenase
JJB80_07835	glsB CDS	1602560	1603486	927	forward	glutaminase B
JJB80_07840	DUF4186 domain-containing protein CDS	1603486	1603845	360	forward	DUF4186 domain-containing protein
JJB80_07845	bestrophin family protein CDS	1604069	1605016	948	forward	bestrophin family protein
JJB80_07850	nuclear transport factor 2 family protein CDS	1605072	1605614	543	reverse	nuclear transport factor 2 family protein
JJB80_07855	ompC CDS	1606331	1607449	1119	forward	porin OmpC
JJB80_07860	hypA CDS	1607590	1607931	342	reverse	hydrogenase maturation nickel metallochaperone HypA
JJB80_07865	ATP/GTP-binding protein CDS	1607944	1608831	888	reverse	ATP/GTP-binding protein
JJB80_07870	rubredoxin CDS	1608819	1609880	1062	reverse	rubredoxin
JJB80_07875	hydrogenase CDS	1609898	1610308	411	reverse	hydrogenase
JJB80_07880	hypC CDS	1610305	1610604	300	reverse	HypC/HybG/HupF family hydrogenase formation chaperone
JJB80_07885	hybD CDS	1610604	1611212	609	reverse	HyaD/HybD family hydrogenase maturation endopeptidase
JJB80_07890	cybH CDS	1611218	1611961	744	reverse	Ni/Fe-hydrogenase, b-type cytochrome subunit
JJB80_07895	nickel-dependent hydrogenase large subunit CDS	1611912	1613714	1803	reverse	nickel-dependent hydrogenase large subunit
JJB80_07900	hydrogenase small subunit CDS	1613717	1614820	1104	reverse	hydrogenase small subunit
JJB80_07905	linear amide C-N hydrolase CDS	1615249	1616340	1092	forward	linear amide C-N hydrolase
JJB80_07910	FadR family transcriptional regulator CDS	1616386	1617177	792	forward	FadR family transcriptional regulator
JJB80_07915	zinc-binding alcohol dehydrogenase family protein CDS	1617236	1618261	1026	reverse	zinc-binding alcohol dehydrogenase family protein
JJB80_07920	MFS transporter CDS	1618236	1619522	1287	reverse	MFS transporter
JJB80_07925	PhoPQ-activated pathogenicity-related family protein CDS	1619699	1621255	1557	reverse	PhoPQ-activated pathogenicity-related family protein
JJB80_07930	MFS transporter CDS	1621325	1622566	1242	reverse	MFS transporter
JJB80_07935	FAD-dependent oxidoreductase CDS	1622556	1624064	1509	reverse	FAD-dependent oxidoreductase
JJB80_07940	winged helix-turn-helix transcriptional regulator CDS	1624109	1624597	489	forward	winged helix-turn-helix transcriptional regulator
JJB80_07945	S-adenosylmethionine:tRNA ribosyltransferase-isomerase CDS	1624790	1625869	1080	forward	S-adenosylmethionine:tRNA ribosyltransferase-isomerase
JJB80_07950	RidA family protein CDS	1625921	1626310	390	reverse	RidA family protein
JJB80_07955	type II toxin-antitoxin system RelE/ParE family toxin CDS	1626481	1626765	285	reverse	type II toxin-antitoxin system RelE/ParE family toxin
JJB80_07960	type II toxin-antitoxin system Phd/YefM family antitoxin CDS	1626755	1627003	249	reverse	type II toxin-antitoxin system Phd/YefM family antitoxin
JJB80_07965	hypothetical protein CDS	1627155	1627370	216	forward	hypothetical protein	Derived by automated computational analysis using gene prediction method: GeneMarkS-2+.
JJB80_07970	DUF1493 family protein CDS	1627360	1627692	333	forward	DUF1493 family protein
JJB80_07975	hypothetical protein CDS	1627835	1628743	909	forward	hypothetical protein
JJB80_07980	helix-turn-helix domain-containing protein CDS	1628799	1629513	715	reverse	helix-turn-helix domain-containing protein	frameshifted; internal stop; incomplete; partial oncomplete genome; missing C-terminus; Derived by automatedcomputational analysis using gene prediction method:Protein Homology.
JJB80_07985	hypothetical protein CDS	1630321	1631787	1467	reverse	hypothetical protein
JJB80_07990	LacI family DNA-binding transcriptional regulator CDS	1632046	1633053	1008	forward	LacI family DNA-binding transcriptional regulator
JJB80_07995	nhaC CDS	1633197	1634648	1452	forward	Na+/H+ antiporter NhaC
JJB80_08000	pyridoxal phosphate-dependent aminotransferase CDS	1634661	1635863	1203	forward	pyridoxal phosphate-dependent aminotransferase
JJB80_08005	glgX CDS	1635976	1638051	2076	reverse	glycogen debranching protein GlgX
JJB80_08010	treY CDS	1638108	1640636	2529	reverse	malto-oligosyltrehalose synthase
JJB80_08015	treZ CDS	1640633	1642417	1785	reverse	malto-oligosyltrehalose trehalohydrolase
JJB80_08020	OBAP family protein CDS	1642546	1643331	786	reverse	OBAP family protein
JJB80_08025	hdeB CDS	1643474	1643803	330	reverse	acid-activated periplasmic chaperone HdeB
JJB80_08030	OsmC family protein CDS	1644153	1644584	432	reverse	OsmC family protein
JJB80_08035	bdm CDS	1645097	1645312	216	forward	biofilm-dependent modulation protein
JJB80_08040	sra CDS	1645407	1645550	144	forward	stationary-phase-induced ribosome-associated protein
JJB80_08045	NAD-dependent malic enzyme CDS	1645727	1647424	1698	forward	NAD-dependent malic enzyme
JJB80_08050	adhP CDS	1647710	1648720	1011	forward	alcohol dehydrogenase AdhP
JJB80_08055	fdnI CDS	1648811	1649467	657	reverse	formate dehydrogenase-N subunit gamma
JJB80_08060	fdxH CDS	1649460	1650344	885	reverse	formate dehydrogenase subunit beta
JJB80_08065	fdnG CDS	1650358	1653405	3048	reverse	formate dehydrogenase-N subunit alpha
JJB80_08070	yddG CDS	1653683	1654564	882	forward	aromatic amino acid efflux DMT transporter YddG
JJB80_08075	ompD CDS	1655089	1656177	1089	forward	porin OmpD
JJB80_08080	GFA family protein CDS	1656321	1656701	381	forward	GFA family protein
JJB80_08085	smvA CDS	1656726	1658213	1488	reverse	methyl viologen efflux MFS transporter SmvA
JJB80_08090	TetR family transcriptional regulator CDS	1658331	1658909	579	forward	TetR family transcriptional regulator
JJB80_08095	NarK family nitrate/nitrite MFS transporter CDS	1659124	1660512	1389	forward	NarK family nitrate/nitrite MFS transporter
JJB80_08100	nitrate reductase subunit alpha CDS	1660604	1664344	3741	forward	nitrate reductase subunit alpha
JJB80_08105	narH CDS	1664341	1665885	1545	forward	nitrate reductase subunit beta
JJB80_08110	narW CDS	1665885	1666580	696	forward	nitrate reductase molybdenum cofactor assembly chaperone
JJB80_08115	narI CDS	1666577	1667257	681	forward	respiratory nitrate reductase subunit gamma
JJB80_08120	PhzF family isomerase CDS	1667363	1668256	894	forward	PhzF family isomerase
JJB80_08125	nhoA CDS	1668292	1669137	846	reverse	N-hydroxyarylamine O-acetyltransferase
JJB80_08130	steA CDS	1669421	1670053	633	reverse	type III secretion system effector SteA
JJB80_08135	ansP CDS	1670566	1672059	1494	forward	L-asparagine permease
JJB80_08140	YgdI/YgdR family lipoprotein CDS	1672136	1672357	222	reverse	YgdI/YgdR family lipoprotein
JJB80_08145	YncE family protein CDS	1672502	1673563	1062	reverse	YncE family protein
JJB80_08150	TonB-dependent receptor CDS	1673827	1675947	2121	forward	TonB-dependent receptor
JJB80_08155	mcbR CDS	1676014	1676679	666	reverse	colanic acid/biofilm transcriptional regulator McbR
JJB80_08160	NADP-dependent oxidoreductase CDS	1677013	1678050	1038	reverse	NADP-dependent oxidoreductase
JJB80_08165	mddA CDS	1678262	1678777	516	forward	L-methionine sulfoximine/L-methionine sulfone acetyltransferase
JJB80_08170	DMT family transporter CDS	1678777	1679226	450	forward	DMT family transporter
JJB80_08175	DUF2526 family protein CDS	1679231	1679464	234	reverse	DUF2526 family protein
JJB80_08180	ssrAB-activated protein CDS	1679688	1681007	1320	forward	ssrAB-activated protein
JJB80_08185	virulence factor SrfB CDS	1681012	1683993	2982	forward	virulence factor SrfB
JJB80_08190	putative virulence factor CDS	1683990	1686134	2145	forward	putative virulence factor
JJB80_08195	GhoT/OrtT family toxin CDS	1686179	1686352	174	reverse	GhoT/OrtT family toxin
JJB80_08200	yncL CDS	1686551	1686646	96	forward	stress response membrane protein YncL
JJB80_08205	patD CDS	1686751	1688196	1446	reverse	aminobutyraldehyde dehydrogenase
JJB80_08210	PLP-dependent aminotransferase family protein CDS	1688311	1689735	1425	reverse	PLP-dependent aminotransferase family protein
JJB80_08215	M15 family metallopeptidase CDS	1689871	1690641	771	reverse	M15 family metallopeptidase
JJB80_08220	hypothetical protein CDS	1690900	1691130	231	reverse	hypothetical protein
JJB80_08225	D-alanyl-D-alanine dipeptidase CDS	1691163	1691561	399	reverse	D-alanyl-D-alanine dipeptidase
JJB80_08230	sifB CDS	1692098	1693048	951	forward	SPI-2 type III secretion system effector SifB
JJB80_08235	DUF2554 family protein CDS	1693322	1693552	231	forward	DUF2554 family protein
JJB80_08240	U32 family peptidase CDS	1693553	1695517	1965	reverse	U32 family peptidase
JJB80_08245	helix-turn-helix transcriptional regulator CDS	1695596	1696132	537	reverse	helix-turn-helix transcriptional regulator
JJB80_08250	benzoate/H(+) symporter BenE family transporter CDS	1696223	1697401	1179	forward	benzoate/H(+) symporter BenE family transporter
JJB80_08255	DUF3313 domain-containing protein CDS	1697455	1698123	669	reverse	DUF3313 domain-containing protein
JJB80_08260	tehB CDS	1698279	1698875	597	reverse	tellurite resistance methyltransferase TehB
JJB80_08265	tehA CDS	1698862	1699875	1014	reverse	dicarboxylate transporter/tellurite-resistance protein TehA
JJB80_08270	LbetaH domain-containing protein CDS	1699982	1700962	981	forward	LbetaH domain-containing protein
JJB80_08275	rimL CDS	1700959	1701498	540	reverse	50S ribosomal protein L7/L12-serine acetyltransferase
JJB80_08280	M42 family metallopeptidase CDS	1701715	1702833	1119	forward	M42 family metallopeptidase
JJB80_08285	PTS sugar transporter subunit IIB CDS	1702830	1703111	282	forward	PTS sugar transporter subunit IIB
JJB80_08290	permease CDS	1703122	1704435	1314	forward	permease
JJB80_08295	sgcQ CDS	1704449	1705255	807	forward	BtpA family protein SgcQ
JJB80_08300	PTS sugar transporter subunit IIA CDS	1705387	1705824	438	forward	PTS sugar transporter subunit IIA
JJB80_08305	ribulose-phosphate 3 epimerase family protein CDS	1705836	1706468	633	forward	ribulose-phosphate 3 epimerase family protein
JJB80_08310	DeoR/GlpR transcriptional regulator CDS	1706484	1707275	792	forward	DeoR/GlpR transcriptional regulator
JJB80_08315	aac(6') CDS	1707275	1707712	438	forward	cryptic aminoglycoside N-acetyltransferase AAC(6')-Iy/Iaa
JJB80_08320	alpha-hydroxy-acid oxidizing protein CDS	1707759	1708961	1203	reverse	alpha-hydroxy-acid oxidizing protein
JJB80_08325	polyisoprenoid-binding protein CDS	1708973	1709548	576	reverse	polyisoprenoid-binding protein
JJB80_08330	glucan biosynthesis protein CDS	1709744	1711399	1656	reverse	glucan biosynthesis protein
JJB80_08335	carboxylesterase/lipase family protein CDS	1711619	1713127	1509	reverse	carboxylesterase/lipase family protein
JJB80_08340	VOC family protein CDS	1713176	1714519	1344	reverse	VOC family protein
JJB80_08345	LysR family transcriptional regulator CDS	1714812	1715735	924	forward	LysR family transcriptional regulator
JJB80_08350	Tar ligand binding domain-containing protein CDS	1715796	1717421	1626	reverse	Tar ligand binding domain-containing protein
JJB80_08355	S-(hydroxymethyl)glutathione dehydrogenase/classIII alcohol dehydrogenase CDS	1717590	1718708	1119	reverse	S-(hydroxymethyl)glutathione dehydrogenase/classIII alcohol dehydrogenase
JJB80_08360	metal/formaldehyde-sensitive transcriptional repressor CDS	1718740	1719015	276	reverse	metal/formaldehyde-sensitive transcriptional repressor
JJB80_08365	steB CDS	1719538	1719939	402	forward	type III secretion system effector SteB
JJB80_08370	hypothetical protein CDS	1720068	1720784	717	reverse	hypothetical protein
JJB80_08375	sseJ CDS	1721210	1722436	1227	forward	SPI-2 type III secretion system effector SseJ
JJB80_08380	DUF1294 domain-containing protein CDS	1722557	1722901	345	reverse	DUF1294 domain-containing protein
JJB80_08385	transporter substrate-binding domain-containing protein CDS	1723808	1724569	762	forward	transporter substrate-binding domain-containing protein
JJB80_08390	amino acid ABC transporter permease CDS	1724576	1725223	648	forward	amino acid ABC transporter permease
JJB80_08395	amino acid ABC transporter ATP-binding protein CDS	1725248	1725979	732	forward	amino acid ABC transporter ATP-binding protein
JJB80_08400	amino acid ABC transporter permease CDS	1725976	1726656	681	forward	amino acid ABC transporter permease
JJB80_08405	glycosyltransferase family 39 protein CDS	1726793	1728343	1551	forward	glycosyltransferase family 39 protein
JJB80_08410	class I SAM-dependent methyltransferase CDS	1728807	1729469	663	forward	class I SAM-dependent methyltransferase
JJB80_08415	cybB CDS	1729740	1730270	531	reverse	cytochrome b561
JJB80_08420	YdcF family protein CDS	1730387	1731187	801	reverse	YdcF family protein
JJB80_08425	hrpA CDS	1731251	1735153	3903	reverse	ATP-dependent RNA helicase HrpA
JJB80_08430	azoR CDS	1735354	1735959	606	forward	FMN-dependent NADH-azoreductase
JJB80_08435	GFA family protein CDS	1735956	1736405	450	reverse	GFA family protein
JJB80_08440	YdbL family protein CDS	1736548	1736871	324	reverse	YdbL family protein
JJB80_08445	YnbE family lipoprotein CDS	1736879	1737070	192	reverse	YnbE family lipoprotein
JJB80_08450	YdbH family protein CDS	1737070	1739706	2637	reverse	YdbH family protein
JJB80_08455	ldhA CDS	1739946	1740935	990	forward	D-lactate dehydrogenase
JJB80_08460	hslJ CDS	1741046	1741456	411	forward	heat shock protein HslJ
JJB80_08465	DUF333 domain-containing protein CDS	1741500	1741766	267	reverse	DUF333 domain-containing protein
JJB80_08470	reverse transcriptase CDS	1741682	1741981	300	forward	reverse transcriptase
JJB80_08475	nifJ CDS	1742042	1745566	3525	forward	pyruvate:ferredoxin (flavodoxin) oxidoreductase
JJB80_08480	uspF CDS	1746048	1746482	435	forward	universal stress protein UspF
JJB80_08485	EamA family transporter CDS	1746532	1746870	339	reverse	EamA family transporter
JJB80_08490	tyrosine-type recombinase/integrase CDS	1746971	1747174	204	forward	tyrosine-type recombinase/integrase	incomplete; partial on complete genome; missing N-terminus;
JJB80_08495	ttcA CDS	1747226	1748161	936	forward	tRNA 2-thiocytidine(32) synthetase TtcA
JJB80_08500	dbpA CDS	1748205	1749578	1374	reverse	ATP-dependent RNA helicase DbpA
JJB80_08505	zntB CDS	1750065	1751048	984	reverse	zinc transporter ZntB
JJB80_08510	methyl-accepting chemotaxis protein CDS	1751194	1752348	1155	reverse	methyl-accepting chemotaxis protein
JJB80_08515	smrA CDS	1752759	1753322	564	reverse	DNA endonuclease SmrA
JJB80_08520	ogt CDS	1753580	1754095	516	forward	methylated-DNA--[protein]-cysteine S-methyltransferase
JJB80_08525	fnr CDS	1754291	1755043	753	forward	fumarate/nitrate reduction transcriptional regulator Fnr
JJB80_08530	uspE CDS	1755194	1756141	948	forward	universal stress protein UspE
JJB80_08535	DUF2534 family protein CDS	1756196	1756450	255	reverse	DUF2534 family protein
JJB80_08540	mechanosensitive ion channel family protein CDS	1756689	1757720	1032	forward	mechanosensitive ion channel family protein
JJB80_08545	helix-turn-helix domain-containing protein CDS	1757806	1758408	603	reverse	helix-turn-helix domain-containing protein
JJB80_08550	B3/4 domain-containing protein CDS	1758452	1759138	687	forward	B3/4 domain-containing protein
JJB80_08555	hypothetical protein CDS	1759166	1759504	339	forward	hypothetical protein	internal stop;
JJB80_08560	peroxiredoxin CDS	1759610	1760167	558	reverse	peroxiredoxin
JJB80_08565	hypothetical protein CDS	1760266	1761096	831	reverse	hypothetical protein
JJB80_08570	inverse autotransporter beta domain-containing protein CDS	1761117	1763099	1983	reverse	inverse autotransporter beta domain-containing protein
JJB80_08575	hypothetical protein CDS	1763174	1764019	846	reverse	hypothetical protein
JJB80_08580	helix-turn-helix domain-containing protein CDS	1764313	1765170	858	forward	helix-turn-helix domain-containing protein
JJB80_08585	hypothetical protein CDS	1765561	1766670	1110	forward	hypothetical protein
JJB80_08590	YgdI/YgdR family lipoprotein CDS	1766884	1767120	237	reverse	YgdI/YgdR family lipoprotein
JJB80_08595	TetR/AcrR family transcriptional regulator CDS	1767249	1767839	591	reverse	TetR/AcrR family transcriptional regulator
JJB80_08600	bdcA CDS	1767917	1768630	714	forward	SDR family oxidoreductase
JJB80_08605	aldo/keto reductase CDS	1768721	1769590	870	reverse	aldo/keto reductase
JJB80_08610	LysR family transcriptional regulator CDS	1769864	1770769	906	reverse	LysR family transcriptional regulator
JJB80_08615	aromatic alcohol reductase CDS	1770888	1771817	930	forward	aromatic alcohol reductase
JJB80_08620	peptide ABC transporter substrate-binding protein CDS	1771914	1773527	1614	reverse	peptide ABC transporter substrate-binding protein
JJB80_08625	mpaA CDS	1773717	1774445	729	forward	murein tripeptide amidase MpaA
JJB80_08630	ycjG CDS	1774420	1775385	966	reverse	L-Ala-D/L-Glu epimerase
JJB80_08635	tpx CDS	1775501	1776007	507	forward	thiol peroxidase
JJB80_08640	tyrR CDS	1776097	1777638	1542	reverse	transcriptional regulator TyrR
JJB80_08645	TIGR01620 family protein CDS	1777786	1778847	1062	reverse	TIGR01620 family protein
JJB80_08650	YcjX family protein CDS	1778844	1780241	1398	reverse	YcjX family protein
JJB80_08655	pspE CDS	1780390	1780704	315	reverse	thiosulfate sulfurtransferase PspE
JJB80_08660	pspD CDS	1780780	1780998	219	reverse	phage shock protein PspD
JJB80_08665	pspC CDS	1781021	1781380	360	reverse	envelope stress response membrane protein PspC
JJB80_08670	pspB CDS	1781380	1781604	225	reverse	envelope stress response membrane protein PspB
JJB80_08675	pspA CDS	1781664	1782332	669	reverse	phage shock protein PspA
JJB80_08680	pspF CDS	1782503	1783483	981	forward	phage shock protein operon transcriptional activator
JJB80_08685	sapA CDS	1783595	1785244	1650	forward	peptide ABC transporter substrate-binding protein SapA
JJB80_08690	sapB CDS	1785241	1786206	966	forward	peptide ABC transporter permease SapB
JJB80_08695	sapC CDS	1786193	1787083	891	forward	peptide ABC transporter permease SapC
JJB80_08700	sapD CDS	1787083	1788075	993	forward	peptide ABC transporter ATP-binding protein SapD
JJB80_08705	sapF CDS	1788077	1788883	807	forward	peptide ABC transporter ATP-binding protein SapF
JJB80_08710	EAL domain-containing protein CDS	1788899	1789608	710	reverse	EAL domain-containing protein	frameshifted;
JJB80_08715	steC CDS	1790074	1791447	1374	reverse	SPI-2 type III secretion system effector kinase SteC
JJB80_08720	hypothetical protein CDS	1791482	1791661	180	forward	hypothetical protein
JJB80_08725	hypothetical protein CDS	1791636	1791935	300	forward	hypothetical protein
JJB80_08730	fabI CDS	1792053	1792841	789	forward	enoyl-ACP reductase FabI
JJB80_08735	carboxymuconolactone decarboxylase family protein CDS	1793041	1794021	981	forward	carboxymuconolactone decarboxylase family protein
JJB80_08740	exoribonuclease II CDS	1794263	1796197	1935	forward	exoribonuclease II
JJB80_08745	pdeR CDS	1796459	1798441	1983	forward	cyclic di-GMP phosphodiesterase
JJB80_08750	hypothetical protein CDS	1798563	1798742	180	forward	hypothetical protein
JJB80_08755	DeoR/GlpR transcriptional regulator CDS	1798829	1799581	753	forward	DeoR/GlpR transcriptional regulator
JJB80_08760	osmB CDS	1799840	1800058	219	forward	osmotically-inducible lipoprotein OsmB
JJB80_08765	yciH CDS	1800178	1800504	327	reverse	stress response translation initiation inhibitorYciH
JJB80_08770	pyrF CDS	1800504	1801241	738	reverse	orotidine-5'-phosphate decarboxylase
JJB80_08775	lapB CDS	1801432	1802601	1170	reverse	lipopolysaccharide assembly protein LapB
JJB80_08780	LapA family protein CDS	1802608	1802916	309	reverse	LapA family protein
JJB80_08785	pgpB CDS	1803066	1803830	765	reverse	phosphatidylglycerophosphatase B
JJB80_08790	ribA CDS	1804026	1804616	591	forward	GTP cyclohydrolase II
JJB80_08795	acnA CDS	1804672	1807347	2676	reverse	aconitate hydratase AcnA
JJB80_08800	hypothetical protein CDS	1807732	1807902	171	reverse	hypothetical protein
JJB80_08805	YmiA family putative membrane protein CDS	1807903	1808064	162	reverse	YmiA family putative membrane protein
JJB80_08810	cysB CDS	1808324	1809298	975	reverse	HTH-type transcriptional regulator CysB
JJB80_08815	topA CDS	1809709	1812306	2598	reverse	type I DNA topoisomerase
JJB80_08820	YciN family protein CDS	1812709	1812960	252	forward	YciN family protein
JJB80_08825	sohB CDS	1813002	1814048	1047	reverse	protease SohB
JJB80_08830	YciK family oxidoreductase CDS	1814286	1815047	762	forward	YciK family oxidoreductase
JJB80_08835	cobO CDS	1815044	1815634	591	forward	cob(I)yrinic acid a,c-diamide adenosyltransferase
JJB80_08840	rluB CDS	1815721	1816596	876	reverse	23S rRNA pseudouridine(2605) synthase RluB
JJB80_08845	threonylcarbamoyl-AMP synthase CDS	1816697	1817317	621	reverse	threonylcarbamoyl-AMP synthase
JJB80_08850	yciV CDS	1817325	1818206	882	reverse	5'-3' exoribonuclease
JJB80_08855	trpL CDS	1818328	1818372	45	forward	trp operon leader peptide
JJB80_08860	anthranilate synthase component 1 CDS	1818467	1820029	1563	forward	anthranilate synthase component 1
JJB80_08865	trpD CDS	1820029	1821624	1596	forward	bifunctional anthranilate synthase glutamate amidotransferase component TrpG/anthranilate phosphoribosyltransferase TrpD
JJB80_08870	trpCF CDS	1821628	1822986	1359	forward	bifunctional indole-3-glycerol-phosphate synthase TrpC/phosphoribosylanthranilate isomerase TrpF
JJB80_08875	trpB CDS	1822996	1824189	1194	forward	tryptophan synthase subunit beta
JJB80_08880	trpA CDS	1824189	1824995	807	forward	tryptophan synthase subunit alpha
JJB80_08885	general stress protein CDS	1825475	1825657	183	forward	general stress protein
JJB80_08890	ferritin-like domain-containing protein CDS	1825747	1826250	504	forward	ferritin-like domain-containing protein
JJB80_08895	ferritin-like domain-containing protein CDS	1826324	1826830	507	forward	ferritin-like domain-containing protein
JJB80_08900	manganese catalase family protein CDS	1826850	1827728	879	forward	manganese catalase family protein
JJB80_08905	ompW CDS	1827810	1828448	639	reverse	outer membrane protein OmpW
JJB80_08910	YkgJ family cysteine cluster protein CDS	1828786	1829190	405	forward	YkgJ family cysteine cluster protein
JJB80_08915	UPF0259 family protein CDS	1829216	1829959	744	forward	UPF0259 family protein
JJB80_08920	septation protein A CDS	1830016	1830555	540	forward	septation protein A
JJB80_08925	yciA CDS	1830716	1831117	402	forward	acyl-CoA thioester hydrolase YciA
JJB80_08930	tonB CDS	1831177	1831905	729	reverse	TonB system transport protein TonB
JJB80_08935	YciI family protein CDS	1832129	1832425	297	forward	YciI family protein
JJB80_08940	YciY family protein CDS	1832469	1832642	174	reverse	YciY family protein
JJB80_08945	cls CDS	1832785	1834245	1461	forward	cardiolipin synthase
JJB80_08950	YciU family protein CDS	1834279	1834608	330	forward	YciU family protein
JJB80_08955	ion transporter CDS	1834656	1835492	837	reverse	ion transporter
JJB80_08960	oppF CDS	1835540	1836544	1005	reverse	murein tripeptide/oligopeptide ABC transporter ATP binding protein OppF
JJB80_08965	ABC transporter ATP-binding protein CDS	1836541	1837548	1008	reverse	ABC transporter ATP-binding protein
JJB80_08970	oppC CDS	1837560	1838468	909	reverse	oligopeptide ABC transporter permease OppC
JJB80_08975	oppB CDS	1838483	1839403	921	reverse	oligopeptide ABC transporter permease OppB
JJB80_08980	oppA CDS	1839525	1841156	1632	reverse	oligopeptide ABC transporter substrate-binding protein OppA
JJB80_08985	YchE family NAAT transporter CDS	1841921	1842568	648	reverse	YchE family NAAT transporter
JJB80_08990	adhE CDS	1843045	1845723	2679	forward	bifunctional acetaldehyde-CoA/alcohol dehydrogenase
JJB80_08995	tdk CDS	1845920	1846537	618	reverse	thymidine kinase
JJB80_09000	hns CDS	1847200	1847613	414	forward	DNA-binding transcriptional regulator H-NS
JJB80_09005	galU CDS	1847745	1848653	909	reverse	UTP--glucose-1-phosphate uridylyltransferase GalU
JJB80_09010	rssB CDS	1848856	1849869	1014	reverse	two-component system response regulator RssB
JJB80_09015	rssA CDS	1849960	1850865	906	reverse	patatin-like phospholipase RssA
JJB80_09020	YchJ family protein CDS	1850976	1851434	459	forward	YchJ family protein
JJB80_09025	purU CDS	1851485	1852327	843	forward	formyltetrahydrofolate deformylase
JJB80_09065	sel1 repeat family protein CDS	1853643	1855172	1530	reverse	sel1 repeat family protein
JJB80_09070	narI CDS	1855414	1856091	678	reverse	respiratory nitrate reductase subunit gamma
JJB80_09075	narJ CDS	1856091	1856801	711	reverse	nitrate reductase molybdenum cofactor assembly chaperone
JJB80_09080	narH CDS	1856798	1858333	1536	reverse	nitrate reductase subunit beta
JJB80_09085	nitrate reductase subunit alpha CDS	1858330	1862073	3744	reverse	nitrate reductase subunit alpha
JJB80_09090	narK CDS	1862461	1863858	1398	reverse	nitrate transporter NarK
JJB80_09095	narX CDS	1864199	1865995	1797	forward	nitrate/nitrite two-component system sensor histidine kinase NarX
JJB80_09100	narL CDS	1865988	1866638	651	forward	two-component system response regulator NarL
JJB80_09105	YchO/YchP family invasin CDS	1866639	1868063	1425	reverse	YchO/YchP family invasin
JJB80_09110	DsrE/DsrF/TusD sulfur relay family protein CDS	1868240	1868593	354	forward	DsrE/DsrF/TusD sulfur relay family protein
JJB80_09115	chaB CDS	1868673	1868903	231	reverse	putative cation transport regulator ChaB
JJB80_09120	chaA CDS	1869170	1870270	1101	forward	sodium-potassium/proton antiporter ChaA
JJB80_09125	kdsA CDS	1870324	1871178	855	reverse	3-deoxy-8-phosphooctulonate synthase
JJB80_09130	tetratricopeptide repeat-containing protein CDS	1871216	1872025	810	reverse	tetratricopeptide repeat-containing protein
JJB80_09135	SirB family protein CDS	1872029	1872418	390	reverse	SirB family protein
JJB80_09140	prmC CDS	1872415	1873248	834	reverse	peptide chain release factor N(5)-glutamine methyltransferase
JJB80_09145	prfA CDS	1873248	1874330	1083	reverse	peptide chain release factor 1
JJB80_09150	hemA CDS	1874371	1875627	1257	reverse	glutamyl-tRNA reductase
JJB80_09155	lolB CDS	1875941	1876564	624	forward	lipoprotein localization protein LolB
JJB80_09160	ispE CDS	1876561	1877412	852	forward	4-(cytidine 5'-diphospho)-2-C-methyl-D-erythritol kinase
JJB80_09165	prs CDS	1877678	1878625	948	forward	ribose-phosphate diphosphokinase
JJB80_09170	dauA CDS	1878750	1880435	1686	forward	C4-dicarboxylic acid transporter DauA
JJB80_09175	ychH CDS	1880480	1880758	279	reverse	stress-induced protein YchH
JJB80_09180	pth CDS	1881034	1881618	585	forward	aminoacyl-tRNA hydrolase
JJB80_09185	ychF CDS	1881735	1882826	1092	forward	redox-regulated ATPase YchF
JJB80_09190	DUF4427 domain-containing protein CDS	1882985	1884250	1266	reverse	DUF4427 domain-containing protein
JJB80_09195	hydrogenase 1 small subunit CDS	1884745	1885863	1119	forward	hydrogenase 1 small subunit
JJB80_09200	hyaB CDS	1885860	1887653	1794	forward	Ni/Fe-hydrogenase large subunit
JJB80_09205	hyaC CDS	1887672	1888403	732	forward	Ni/Fe-hydrogenase b-type cytochrome subunit
JJB80_09210	hydrogenase 1 maturation protease CDS	1888400	1888996	597	forward	hydrogenase 1 maturation protease
JJB80_09215	hyaE CDS	1888986	1889390	405	forward	hydrogenase-1 operon protein HyaE
JJB80_09220	hydrogenase expression/formation protein CDS	1889387	1890235	849	forward	hydrogenase expression/formation protein
JJB80_09225	appC CDS	1890310	1891854	1545	forward	cytochrome bd-II oxidase subunit 1
JJB80_09230	appB CDS	1891866	1893002	1137	forward	cytochrome d ubiquinol oxidase subunit II
JJB80_09235	cbdX CDS	1893015	1893104	90	forward	cytochrome bd-II oxidase subunit CbdX
JJB80_09240	Glu/Leu/Phe/Val dehydrogenase CDS	1893499	1894773	1275	forward	Glu/Leu/Phe/Val dehydrogenase
JJB80_09245	alpha,alpha-trehalase CDS	1894987	1896699	1713	forward	alpha,alpha-trehalase
JJB80_09250	GlsB/YeaQ/YmgE family stress response membrane protein CDS	1896762	1897016	255	reverse	GlsB/YeaQ/YmgE family stress response membrane protein
JJB80_09255	ycgR CDS	1897185	1897919	735	forward	flagellar brake protein YcgR
JJB80_09260	emtA CDS	1897933	1898544	612	reverse	membrane-bound lytic murein transglycosylase EmtA
JJB80_09265	ldcA CDS	1898715	1899629	915	forward	muramoyltetrapeptide carboxypeptidase
JJB80_09270	potassium/proton antiporter CDS	1899726	1901459	1734	forward	potassium/proton antiporter
JJB80_09275	dadX CDS	1901522	1902592	1071	reverse	catabolic alanine racemase DadX
JJB80_09280	D-amino acid dehydrogenase CDS	1902606	1903904	1299	reverse	D-amino acid dehydrogenase
JJB80_09285	SpoVR family protein CDS	1904227	1905759	1533	forward	SpoVR family protein
JJB80_09290	fadR CDS	1905806	1906525	720	reverse	fatty acid metabolism transcriptional regulator FadR
JJB80_09295	nhaB CDS	1906745	1908289	1545	forward	Na(+)/H(+) antiporter NhaB
JJB80_09300	dsbB CDS	1908431	1908961	531	forward	disulfide bond formation protein DsbB
JJB80_09305	DUF1971 domain-containing protein CDS	1909071	1909412	342	forward	DUF1971 domain-containing protein
JJB80_09310	addiction module toxin, GnsA/GnsB family CDS	1909484	1909657	174	reverse	addiction module toxin, GnsA/GnsB family
JJB80_09315	hypothetical protein CDS	1909849	1909986	138	reverse	hypothetical protein
JJB80_09320	YcgN family cysteine cluster protein CDS	1910338	1910784	447	reverse	YcgN family cysteine cluster protein
JJB80_09325	fumarylacetoacetate hydrolase family protein CDS	1910877	1911536	660	reverse	fumarylacetoacetate hydrolase family protein
JJB80_09330	YcgL domain-containing protein CDS	1911586	1911879	294	reverse	YcgL domain-containing protein
JJB80_09335	minC CDS	1912005	1912712	708	forward	septum site-determining protein MinC
JJB80_09340	minD CDS	1912736	1913548	813	forward	septum site-determining protein MinD
JJB80_09345	minE CDS	1913552	1913818	267	forward	cell division topological specificity factor MinE
JJB80_09350	rnd CDS	1913940	1915067	1128	reverse	ribonuclease D
JJB80_09355	fadD CDS	1915140	1916825	1686	reverse	long-chain-fatty-acid--CoA ligase FadD
JJB80_09360	Slp family lipoprotein CDS	1917030	1917611	582	reverse	Slp family lipoprotein
JJB80_09365	tsaB CDS	1917683	1918378	696	reverse	tRNA (adenosine(37)-N6)-threonylcarbamoyltransferase complex dimerization subunit type 1 TsaB
JJB80_09370	ATP-dependent DNA helicase CDS	1918436	1920346	1911	reverse	ATP-dependent DNA helicase
JJB80_09375	RidA family protein CDS	1920477	1920821	345	forward	RidA family protein
JJB80_09380	YoaH family protein CDS	1920827	1921006	180	reverse	YoaH family protein
JJB80_09385	pabB CDS	1921087	1922451	1365	forward	aminodeoxychorismate synthase component 1
JJB80_09390	CoA pyrophosphatase CDS	1922455	1923033	579	forward	CoA pyrophosphatase
JJB80_09395	sdaA CDS	1923297	1924661	1365	forward	L-serine ammonia-lyase
JJB80_09400	EAL domain-containing protein CDS	1924799	1926400	1602	forward	EAL domain-containing protein
JJB80_09405	yoaE CDS	1926422	1927981	1560	reverse	CNNM family cation transport protein YoaE
JJB80_09410	manX CDS	1928454	1929422	969	forward	PTS mannose transporter subunit IIAB
JJB80_09415	manY CDS	1929475	1930275	801	forward	PTS mannose transporter subunit IIC
JJB80_09420	PTS mannose transporter subunit IID CDS	1930288	1931139	852	forward	PTS mannose transporter subunit IID
JJB80_09425	DUF986 domain-containing protein CDS	1931197	1931667	471	forward	DUF986 domain-containing protein
JJB80_09430	mntP CDS	1932065	1932631	567	forward	manganese efflux pump MntP
JJB80_09435	rlmA CDS	1932628	1933437	810	reverse	23S rRNA (guanine(745)-N(1))-methyltransferase
JJB80_09440	ftsI CDS	1933503	1935248	1746	reverse	peptidoglycan glycosyltransferase FtsI
JJB80_09445	cspE CDS	1935468	1935677	210	reverse	transcription antiterminator/RNA stability regulator CspE
JJB80_09450	YobF family protein CDS	1935690	1935833	144	reverse	YobF family protein
JJB80_09455	YebO family protein CDS	1936482	1936769	288	reverse	YebO family protein
JJB80_09460	mgrB CDS	1936840	1936983	144	reverse	PhoP/PhoQ regulator MgrB
JJB80_09465	hypothetical protein CDS	1937141	1937380	240	forward	hypothetical protein
JJB80_09470	kdgR CDS	1937592	1938383	792	reverse	DNA-binding transcriptional regulator KdgR
JJB80_09475	MFS transporter CDS	1938559	1939932	1374	forward	MFS transporter
JJB80_09480	htpX CDS	1939980	1940861	882	reverse	protease HtpX
JJB80_09485	prc CDS	1941055	1943103	2049	reverse	carboxy terminal-processing peptidase
JJB80_09490	proQ CDS	1943123	1943809	687	reverse	RNA chaperone ProQ
JJB80_09495	GAF domain-containing protein CDS	1943907	1944404	498	reverse	GAF domain-containing protein
JJB80_09500	yebS CDS	1944533	1945816	1284	forward	membrane integrity lipid transport subunit YebS
JJB80_09505	MCE family protein CDS	1945785	1948418	2634	forward	MCE family protein
JJB80_09510	rsmF CDS	1948496	1949935	1440	forward	16S rRNA (cytosine(1407)-C(5))-methyltransferaseRsmF
JJB80_09515	DUF1480 family protein CDS	1950053	1950289	237	forward	DUF1480 family protein
JJB80_09520	YebW family protein CDS	1950400	1950591	192	forward	YebW family protein
JJB80_09525	pphA CDS	1950610	1951260	651	reverse	protein-serine/threonine phosphatase
JJB80_09530	hypothetical protein CDS	1951484	1951648	165	reverse	hypothetical protein
JJB80_09535	sopE2 CDS	1951933	1952655	723	reverse	SPI-1 type III secretion system guanine nucleotide exchange factor SopE2
JJB80_09540	DUF1398 domain-containing protein CDS	1953339	1953734	396	forward	DUF1398 domain-containing protein
JJB80_09545	hypothetical protein CDS	1954064	1954540	477	forward	hypothetical protein
JJB80_09550	GNAT family N-acetyltransferase CDS	1954928	1955347	420	reverse	GNAT family N-acetyltransferase
JJB80_09555	hypothetical protein CDS	1955717	1955986	270	forward	hypothetical protein
JJB80_09560	hypothetical protein CDS	1956152	1956292	141	forward	hypothetical protein
JJB80_09565	IS256 family transposase CDS	1956438	1957632	1195	reverse	IS256 family transposase	frameshifted; internal stop;
JJB80_09570	tyrosine-type recombinase/integrase CDS	1957702	1958124	423	forward	tyrosine-type recombinase/integrase	incomplete; partial on complete genome; missing N-terminus;
JJB80_09575	DMT family transporter CDS	1959428	1960342	915	forward	DMT family transporter
JJB80_09580	hypothetical protein CDS	1960475	1960633	159	forward	hypothetical protein
JJB80_09585	disulfide bond formation protein B CDS	1960643	1961257	615	forward	disulfide bond formation protein B
JJB80_09590	helix-turn-helix domain-containing protein CDS	1961584	1961730	147	reverse	helix-turn-helix domain-containing protein	incomplete; partial on complete genome; missing N-terminus;
JJB80_09595	hypothetical protein CDS	1961745	1961891	147	forward	hypothetical protein
JJB80_09600	arsenic transporter CDS	1962405	1962530	126	reverse	arsenic transporter
JJB80_09605	phage virulence factor PagK family protein CDS	1963100	1963300	201	forward	phage virulence factor PagK family protein
JJB80_09610	tail fiber assembly protein CDS	1963397	1964278	882	reverse	tail fiber assembly protein
JJB80_09615	DUF1441 family protein CDS	1964436	1964696	261	reverse	DUF1441 family protein	incomplete; partial on complete genome; missing C-terminus;
JJB80_09620	hypothetical protein CDS	1964751	1964939	189	forward	hypothetical protein
JJB80_09625	lytic enzyme CDS	1965004	1965171	168	forward	lytic enzyme
JJB80_09630	DUF2514 domain-containing protein CDS	1965428	1965961	534	reverse	DUF2514 domain-containing protein
JJB80_09635	glycoside hydrolase family 19 protein CDS	1966015	1966206	192	reverse	glycoside hydrolase family 19 protein	incomplete; partial on complete genome; missing N-terminus;
JJB80_09640	exonuclease VIII CDS	1966195	1966920	726	forward	exonuclease VIII	The RecE (also known as exonuclease VIII) pathway is an alternative pathway for the initiation of homologous recombination in Escherichia coli. The RecE pathway is activated in recB, recC sbcA (suppressors of recB and recC) mutants. Activation of the RecE pathway results in the production of at least two phage proteins relevant for recombinational repair. RecE is a duplex DNA-specific exonuclease…
JJB80_09645	tyrosine-type recombinase/integrase CDS	1966920	1967843	924	forward	tyrosine-type recombinase/integrase	incomplete; partial on complete genome; missing N-terminus;
JJB80_09650	YebY family protein CDS	1968217	1968570	354	reverse	YebY family protein
JJB80_09655	copD CDS	1968587	1969462	876	reverse	copper homeostasis membrane protein CopD
JJB80_09660	yobA CDS	1969463	1969837	375	reverse	CopC domain-containing protein YobA
JJB80_09665	DNA polymerase III subunit theta CDS	1969975	1970205	231	forward	DNA polymerase III subunit theta
JJB80_09670	carbon-nitrogen hydrolase family protein CDS	1970313	1970969	657	forward	carbon-nitrogen hydrolase family protein
JJB80_09675	exoX CDS	1970993	1971691	699	forward	exodeoxyribonuclease X
JJB80_09680	ptrB CDS	1971726	1973777	2052	reverse	oligopeptidase B
JJB80_09685	tellurite resistance TerB family protein CDS	1973990	1974649	660	reverse	tellurite resistance TerB family protein
JJB80_09690	hypothetical protein CDS	1974743	1975096	354	reverse	hypothetical protein
JJB80_09695	yebG CDS	1975164	1975454	291	reverse	DNA damage-inducible protein YebG
JJB80_09700	purT CDS	1975585	1976763	1179	forward	formate-dependent phosphoribosylglycinamide formyltransferase
JJB80_09705	kdgA CDS	1976863	1977504	642	reverse	bifunctional 4-hydroxy-2-oxoglutarate aldolase/2-dehydro-3-deoxy-phosphogluconate aldolase
JJB80_09710	edd CDS	1977542	1979353	1812	reverse	phosphogluconate dehydratase
JJB80_09715	zwf CDS	1979588	1981063	1476	reverse	glucose-6-phosphate dehydrogenase
JJB80_09720	MurR/RpiR family transcriptional regulator CDS	1981405	1982274	870	forward	MurR/RpiR family transcriptional regulator
JJB80_09725	pyk CDS	1982398	1983840	1443	forward	pyruvate kinase
JJB80_09730	lpxM CDS	1983913	1984884	972	reverse	lauroyl-Kdo(2)-lipid IV(A) myristoyltransferase	LpxM is lauroyl-Kdo(2)-lipid IV(A) myristoyltransferase, an enzyme characterized in Escherichia coli and involved in biosynthesis of the form of lipid A found in that species and some closely related species;
JJB80_09735	mepM CDS	1985001	1986320	1320	reverse	murein DD-endopeptidase MepM
JJB80_09740	znuA CDS	1986336	1987280	945	reverse	zinc ABC transporter substrate-binding protein ZnuA
JJB80_09745	znuC CDS	1987359	1988114	756	forward	zinc ABC transporter ATP-binding protein ZnuC
JJB80_09750	znuB CDS	1988111	1988896	786	forward	zinc ABC transporter permease subunit ZnuB
JJB80_09755	ruvB CDS	1988975	1989985	1011	reverse	Holliday junction branch migration DNA helicase RuvB
JJB80_09760	ruvA CDS	1989994	1990605	612	reverse	Holliday junction branch migration protein RuvA
JJB80_09765	DUF4034 domain-containing protein CDS	1991025	1991921	897	forward	DUF4034 domain-containing protein
JJB80_09770	YebB family permuted papain-like enzyme CDS	1992548	1993147	600	forward	YebB family permuted papain-like enzyme
JJB80_09775	ruvC CDS	1993149	1993670	522	reverse	crossover junction endodeoxyribonuclease RuvC
JJB80_09780	YebC/PmpR family DNA-binding transcriptional regulator CDS	1993707	1994447	741	reverse	YebC/PmpR family DNA-binding transcriptional regulator
JJB80_09785	nudB CDS	1994477	1994929	453	reverse	dihydroneopterin triphosphate diphosphatase
JJB80_09790	aspS CDS	1995032	1996804	1773	reverse	aspartate--tRNA ligase
JJB80_09795	hydrolase CDS	1997129	1997695	567	forward	hydrolase
JJB80_09800	DUF72 domain-containing protein CDS	1997692	1998510	819	forward	DUF72 domain-containing protein
JJB80_09805	MAPEG family protein CDS	1998563	1998958	396	forward	MAPEG family protein
JJB80_09810	cmoA CDS	1998999	1999742	744	forward	carboxy-S-adenosyl-L-methionine synthase CmoA
JJB80_09815	cmoB CDS	1999739	2000710	972	forward	tRNA 5-methoxyuridine(34)/uridine 5-oxyacetic acid(34) synthase CmoB
JJB80_09820	cutC CDS	2000946	2001692	747	reverse	copper homeostasis protein CutC
JJB80_09825	VOC family protein CDS	2001712	2002281	570	reverse	VOC family protein
JJB80_09830	argS CDS	2002518	2004251	1734	forward	arginine--tRNA ligase
JJB80_09835	mrdA CDS	2004440	2006311	1872	forward	penicillin-binding protein 2
JJB80_09840	glycoside hydrolase family 105 protein CDS	2006365	2007504	1140	reverse	glycoside hydrolase family 105 protein
JJB80_09845	flhe CDS	2007741	2008133	393	reverse	flagellar protein FlhE
JJB80_09850	flhA CDS	2008133	2010211	2079	reverse	flagellar biosynthesis protein FlhA
JJB80_09855	flhB CDS	2010204	2011355	1152	reverse	flagellar type III secretion system protein FlhB
JJB80_09860	cheZ CDS	2011549	2012193	645	reverse	protein phosphatase CheZ
JJB80_09865	cheY CDS	2012204	2012593	390	reverse	chemotaxis response regulator CheY
JJB80_09870	cheB CDS	2012611	2013660	1050	reverse	protein-glutamate methylesterase/protein glutamine deamidase
JJB80_09875	cheR CDS	2013657	2014523	867	reverse	protein-glutamate O-methyltransferase CheR
JJB80_09880	tar CDS	2014677	2016338	1662	reverse	methyl-accepting chemotaxis protein II
JJB80_09885	cheW CDS	2016575	2017078	504	reverse	chemotaxis protein CheW
JJB80_09890	cheA CDS	2017099	2019114	2016	reverse	chemotaxis protein CheA
JJB80_09895	motB CDS	2019119	2020048	930	reverse	flagellar motor protein MotB
JJB80_09900	motA CDS	2020045	2020932	888	reverse	flagellar motor stator protein MotA
JJB80_09905	flhC CDS	2021057	2021641	585	reverse	flagellar transcriptional regulator FlhC
JJB80_09910	flhD CDS	2021638	2021979	342	reverse	flagellar transcriptional regulator FlhD
JJB80_09915	hypothetical protein CDS	2022662	2022778	117	forward	hypothetical protein
JJB80_09920	uspC CDS	2022775	2023203	429	forward	universal stress protein UspC
JJB80_09925	otsA CDS	2023221	2024642	1422	reverse	alpha,alpha-trehalose-phosphate synthase
JJB80_09930	otsB CDS	2024617	2025420	804	reverse	trehalose-phosphatase
JJB80_09935	araH CDS	2025643	2025824	182	reverse	L-arabinose ABC transporter permease AraH	Part of the ABC transporter complex AraFGH involvedin the high affinity transport of arabinose; frameshifted;incomplete; partial on complete genome; missingN-terminus; Derived by automated computational analysisusing gene prediction method: Protein Homology.
JJB80_09940	DJ-1/PfpI family protein CDS	2026053	2026610	558	reverse	DJ-1/PfpI family protein
JJB80_09945	non-heme ferritin-like protein CDS	2027161	2027664	504	forward	non-heme ferritin-like protein
JJB80_09950	RpiB/LacA/LacB family sugar-phosphate isomerase CDS	2027843	2028481	639	reverse	RpiB/LacA/LacB family sugar-phosphate isomerase
JJB80_09955	YecR-like lipofamily protein CDS	2028737	2029072	336	forward	YecR-like lipofamily protein
JJB80_09960	ftnA CDS	2029312	2029809	498	forward	non-heme ferritin
JJB80_09965	YecH family protein CDS	2029855	2030094	240	reverse	YecH family protein
JJB80_09970	tyrP CDS	2030321	2031532	1212	forward	tyrosine transporter TyrP
JJB80_09975	YecA family protein CDS	2031607	2032272	666	reverse	YecA family protein
JJB80_09980	glucose-6-phosphate dehydrogenase CDS	2032510	2032836	327	reverse	glucose-6-phosphate dehydrogenase
JJB80_09985	SH3 domain-containing protein CDS	2033049	2034488	1440	reverse	SH3 domain-containing protein
JJB80_09990	hypothetical protein CDS	2034701	2035033	333	reverse	hypothetical protein
JJB80_10010	pgsA CDS	2035734	2036282	549	reverse	CDP-diacylglycerol--glycerol-3-phosphate 3-phosphatidyltransferase
JJB80_10015	uvrC CDS	2036339	2038171	1833	reverse	excinuclease ABC subunit UvrC		H1 Abony
JJB80_10020	uvrY CDS	2038168	2038824	657	reverse	UvrY/SirA/GacA family response regulator transcription factor		H1 Abony
JJB80_10025	hypothetical protein CDS	2039135	2039290	156	forward	hypothetical protein		H1 Abony
JJB80_10030	DUF2594 family protein CDS	2039287	2039511	225	forward	DUF2594 family protein		H1 Abony
JJB80_10035	sdiA CDS	2039578	2040300	723	reverse	transcriptional regulator SdiA		H1 Abony
JJB80_10040	yecC CDS	2040532	2041284	753	reverse	L-cystine ABC transporter ATP-binding protein YecC		H1 Abony
JJB80_10045	tcyL CDS	2041281	2041949	669	reverse	cystine ABC transporter permease		H1 Abony
JJB80_10050	dcyD CDS	2041970	2042956	987	reverse	D-cysteine desulfhydrase		H1 Abony
JJB80_10055	tcyJ CDS	2043110	2043910	801	reverse	cystine ABC transporter substrate-binding protein		H1 Abony
JJB80_10060	fliZ CDS	2044057	2044608	552	reverse	flagella biosynthesis regulatory protein FliZ		H1 Abony
JJB80_10065	RNA polymerase sigma factor FliA CDS	2044667	2045386	720	reverse	RNA polymerase sigma factor FliA		H1 Abony
JJB80_10070	fliB CDS	2045583	2046788	1206	reverse	flagellin lysine-N-methylase		H1 Abony
JJB80_10075	IS3 family transposase CDS	2046805	2048060	1257	reverse	IS3 family transposase	programmed frameshift;	H1 Abony
JJB80_10080	flagellin FliC CDS	2048182	2049669	1488	reverse	flagellin FliC	structural flagella protein; individual Salmonella serotypes usually alternate between the production of 2 antigenic forms of flagella, termed phase 1 and phase 2, each specified by separate structural genes;	H1 Abony
JJB80_10085	fliD CDS	2049926	2051329	1404	forward	flagellar filament capping protein FliD		H1 Abony
JJB80_10090	fliS CDS	2051344	2051751	408	forward	flagellar export chaperone FliS		H1 Abony
JJB80_10095	fliT CDS	2051751	2052119	369	forward	flagella biosynthesis regulatory protein FliT
JJB80_10100	amyA CDS	2052191	2053675	1485	forward	alpha-amylase
JJB80_10105	lipoprotein CDS	2053715	2054140	426	reverse	lipoprotein
JJB80_10110	yedE CDS	2054326	2055531	1206	forward	selenium metabolism membrane protein YedE/FdhT
JJB80_10115	yedF CDS	2055528	2055761	234	forward	sulfurtransferase-like selenium metabolism protein YedF
JJB80_10120	hypothetical protein CDS	2056026	2056412	387	forward	hypothetical protein
JJB80_10125	fliE CDS	2056532	2056846	315	reverse	flagellar hook-basal body complex protein FliE
JJB80_10130	fliF CDS	2057063	2058744	1682	forward	flagellar M-ring protein FliF	frameshifted;
JJB80_10135	fliG CDS	2058737	2059732	996	forward	flagellar motor switch protein FliG
JJB80_10140	fliH CDS	2059725	2060432	708	forward	flagellar assembly protein FliH
JJB80_10145	fliI CDS	2060432	2061802	1371	forward	flagellum-specific ATP synthase FliI
JJB80_10150	fliJ CDS	2061824	2062267	444	forward	flagella biosynthesis chaperone FliJ
JJB80_10155	fliK CDS	2062264	2063481	1218	forward	flagellar hook length control protein FliK
JJB80_10160	fliL CDS	2063586	2064053	468	forward	flagellar basal body-associated protein FliL
JJB80_10165	fliM CDS	2064058	2065062	1005	forward	flagellar motor switch protein FliM
JJB80_10170	fliN CDS	2065059	2065472	414	forward	flagellar motor switch protein FliN
JJB80_10175	fliO CDS	2065472	2065849	378	forward	flagellar type III secretion system protein FliO
JJB80_10180	fliP CDS	2065849	2066586	738	forward	flagellar type III secretion system pore proteinFliP	The bacterial flagellar biogenesis protein FliP forms a type III secretion system (T3SS)-type pore required for flagellar assembly;
JJB80_10185	fliQ CDS	2066596	2066865	270	forward	flagellar biosynthesis protein FliQ
JJB80_10190	fliR CDS	2066874	2067668	795	forward	flagellar type III secretion system protein FliR
JJB80_10195	rcsA CDS	2067950	2068573	624	forward	transcriptional regulator RcsA
JJB80_10200	dsrB CDS	2068612	2068806	195	reverse	protein DsrB
JJB80_10205	yodD CDS	2068935	2069162	228	forward	YodD family peroxide/acid resistance protein
JJB80_10210	mannosyl-3-phosphoglycerate phosphatase-related protein CDS	2069472	2070287	816	forward	mannosyl-3-phosphoglycerate phosphatase-related protein
JJB80_10215	yedQ CDS	2070266	2071978	1713	reverse	cellulose biosynthesis regulator YedQ
JJB80_10220	YodC family protein CDS	2072143	2072328	186	reverse	YodC family protein
JJB80_10225	DUF808 domain-containing protein CDS	2072405	2073322	918	reverse	DUF808 domain-containing protein
JJB80_10230	yedA CDS	2073492	2074412	921	forward	drug/metabolite exporter YedA
[truncated: 2,618 more rows]
