# Supplementary material for: Reassembling a cannon in the DNA defense arsenal: Genetics of StySA, a BREX phage exclusion system in Salmonella lab strains
Source: PLoS Genet. 2022 Apr 4;18(4):e1009943. doi: 10.1371/journal.pgen.1009943 (PMC9009780; doi:10.1371/journal.pgen.1009943)
Supplement: S5 File — This file combines a reference sequence and gff file for modification of independently constructed isogenic strains JZ_055, JZ_056, JZ_057. (ZIP) [file pgen.1009943.s008.zip]

Archive with 4 entries (4 files):
- ER3625_NCBI_JZ_055_SA_Dam_annot.gff
- ER3625_NCBI_JZ_055_SA_Dam_ref.fasta
- ER3625_NCBI_JZ_055-56-57_SA_annot.gff
- ER3625_NCBI_JZ_055-56-57_SA_ref.fasta
