# Supplementary material for: Reassembling a cannon in the DNA defense arsenal: Genetics of StySA, a BREX phage exclusion system in Salmonella lab strains
Source: PLoS Genet. 2022 Apr 4;18(4):e1009943. doi: 10.1371/journal.pgen.1009943 (PMC9009780; doi:10.1371/journal.pgen.1009943)
Supplement: S7 File — Tables of NCBI accessions with strain, NEB strain ID if applicable, Biosample Name (NCBI-assigned) and analysis type (RSII, Sequel, Cappable-seq, NextSeq RNAseq). (XLSX) [file pgen.1009943.s010.xlsx]

## Sheet: Long Read Sequencing
Strain	NEB Strain ID	BioSample name	Analysis type	SRA
JB_009	-	SAMN17294122	Sequel I Sequencing	SRR13817278 SRR13817277 SRR13817276
JZ_022	ER3716	SAMN17294122	Sequel I Sequencing	SRR13817278 SRR13817277 SRR13817276
JZ_028	ER3718	SAMN17294122	Sequel I Sequencing	SRR13817278 SRR13817277 SRR13817276
JZ_040	ER3720	SAMN17294122	PacBio RSII Sequencing	SRR15509737
JZ_043	ER3727	SAMN17294122	PacBio RSII Sequencing	SRR13450789 SRR13450788
JZ_052	ER3721	SAMN17294122	PacBio RSII Sequencing	SRR13450787 SRR13450786
JZ_055	ER3722	SAMN17294122	PacBio RSII Sequencing	SRR13452148
JZ_055 (clone 2)	ER3722	SAMN17294122	PacBio RSII Sequencing	SRR13762779
JZ_056	-	SAMN17294122	PacBio RSII Sequencing	SRR13442165
JZ_057	-	SAMN17294122	PacBio RSII Sequencing	SRR13442166
JZ_058	ER3734	SAMN17294122	PacBio RSII Sequencing	SRR13762778 SRR13762777
JZ_061	ER3728	SAMN17294122	PacBio RSII Sequencing	SRR13449811
JZ_064	ER3729	SAMN17294122	PacBio RSII Sequencing	SRR13449812
JZ_069	-	SAMN17294122	PacBio RSII Sequencing	SRR13448297 SRR13448296
JZ_072	-	SAMN17294122	Sequel I Sequencing	SRR13817278 SRR13817277 SRR13817276
JZ_074	-	SAMN17294122	PacBio RSII Sequencing	SRR13448298
JZ_080	-	SAMN17294122	PacBio RSII Sequencing	SRR13442161
JZ_083	-	SAMN17294122	PacBio RSII Sequencing	SRR13442160
JZ_091	ER3723	SAMN17294122	PacBio RSII Sequencing	SRR13753859 SRR13753858
JZ_092	ER3724	SAMN17294122	PacBio RSII Sequencing	SRR13807993 SRR13807992
JZ_094	ER3730	SAMN17294122	PacBio RSII Sequencing	SRR13753857 SRR13753856
JZ_095	ER3731	SAMN17294122	PacBio RSII Sequencing	SRR13762776 SRR13762775
JZ_105	-	SAMN17294122	PacBio RSII Sequencing	SRR13442162
JZ_106	-	SAMN17294122	PacBio RSII Sequencing	SRR13442163
OD_0127	ER3709	SAMN17294122	PacBio RSII Sequencing	SRR13442164

## Sheet: Short read
Strain	NEB Strain ID	BioSample name	Analysis type	SRA	hot link
STK005	-	SAMN17775973	TSS Cappable-seq library STK005 biological replicate A2 and B2	SRR13633812 SRR13633811	https://www.ncbi.nlm.nih.gov/sra/?term=SAMN17775973
STK013	-	SAMN17272070	TSS Cappable-seq library LT2 biological replicate A1 and B1	SRR13781822 SRR13781821	https://www.ncbi.nlm.nih.gov/sra/?term=SAMN17272070
ER3625	ER3625	SAMN17214699	Nextseq RNAseq Analysis	SRR13396766	https://www.ncbi.nlm.nih.gov/sra/?term=SRR13396766
JZ_074	-	SAMN17214699	Nextseq RNAseq Analysis	SRR13396765	https://www.ncbi.nlm.nih.gov/sra/?term=SRR13396765
JZ_072	-	SAMN17214699	Nextseq RNAseq Analysis	SRR13396719	https://www.ncbi.nlm.nih.gov/sra/?term=SRR13396719
JZ_080	-	SAMN17214699	Nextseq RNAseq Analysis	SRR13396717	https://www.ncbi.nlm.nih.gov/sra/?term=SRR13396717
JZ_069	-	SAMN17214699	Nextseq RNAseq Analysis	SRR13396716	https://www.ncbi.nlm.nih.gov/sra/?term=SRR13396716
JZ_022	ER3716	SAMN17214699	Nextseq RNAseq Analysis	SRR13396627	https://www.ncbi.nlm.nih.gov/sra/?term=SRR13396627
JZ_064	ER3729	SAMN17214699	Nextseq RNAseq Analysis	SRR13394069	https://www.ncbi.nlm.nih.gov/sra/?term=SRR13394069
JZ_055	ER3722	SAMN17214699	Nextseq RNAseq Analysis	SRR13393731	https://www.ncbi.nlm.nih.gov/sra/?term=SRR13393731
JZ_058	ER3734	SAMN17214699	Nextseq RNAseq Analysis	SRR13393646	https://www.ncbi.nlm.nih.gov/sra/?term=SRR13393646
JZ_052	ER3721	SAMN17214699	Nextseq RNAseq Analysis	SRR13393452	https://www.ncbi.nlm.nih.gov/sra/?term=SRR13393452
JZ_061	ER3728	SAMN17214699	Nextseq RNAseq Analysis	SRR13393447	https://www.ncbi.nlm.nih.gov/sra/?term=SRR13393447
JZ_028	ER3718	SAMN17214699	Nextseq RNAseq Analysis	SRR13393355	https://www.ncbi.nlm.nih.gov/sra/?term=SRR13393355
