# Supplementary material for: Reassembling a cannon in the DNA defense arsenal: Genetics of StySA, a BREX phage exclusion system in Salmonella lab strains
Source: PLoS Genet. 2022 Apr 4;18(4):e1009943. doi: 10.1371/journal.pgen.1009943 (PMC9009780; doi:10.1371/journal.pgen.1009943)
Supplement: S10 File — Numerical data for Figs 2, 3C and 5. (XLSX) [file pgen.1009943.s013.xlsx]

## Sheet: Sheet1
	Zµ C+ [R- M-] C		Zµ C+ ∆B [R- M+] K		Z+ Cµ ∆B [R- M+/-] G		C+ Zµ ∆L [R- M-] L		Z+ Cµ ∆L [R- M+] F		Zµ Cµ [R- M-] A		Z+ Cµ [R- M+] B		Z+ C+ [R+ M+] J		Z+ C+ ∆ATPase [R? M+] M		Z+ C+ ∆DUF4495 [R? M+] Q		Z+ C+ ∆B [R? M-] O		Z+ C+ ∆L [R? M+] P
STM4501	7.16834	7.8878	4.49299	5.13598	16.5577	6.41558	17.909	7.48256	18.8982	36.2404	5.97213	4.05758	2.55905	3.86411	2.05373	15.2762	3.494	12.7469	40.621	63.0682	2.41588	11.1639	25.1009	32.7094
STM4502	45.1217	55.8566	53.0277	72.7398	161.221	128.722	135.276	41.2121	139.402	48.8824	14.097	23.9444	36.2433	41.045	53.3254	41.2102	90.722	75.2217	143.827	179.671	219.55	245.952	299.368	171.113
STM4503	82.0318	83.397	145.027	153.324	403.933	298.059	352.861	170.324	174.539	203.819	92.2627	82.5203	89.7643	82.9115	81.2357	115.639	135.598	132.79	217.002	212.623	398.92	414.511	262.268	238.84
yjhP	174.54	372.949	145.016	157.045	209.197	32.6953	45.6343	112.28	300.968	364.982	221.164	253.31	260.83	277.335	341.899	261.357	280.943	308.567	518.443	417.464	443.228	405.368	572.275	376.19
yeeN	6.64463	36.5576	31.2355	35.7056	57.5551	26.7609	9.96037	27.7435	52.5525	43.1907	33.2148	28.2085	7.11626	16.1181	11.4221	42.4804	35.626	35.447	56.4799	36.2858	30.2316	43.9801	47.7587	24.5835
brxA	1660.3	1733.99	1996.59	2072.24	1619.99	1564.78	2412.84	1785.97	2020.76	2316.32	1823.94	1606.4	1592.06	1818.59	1962.16	1765.43	2444.26	2851.54	2699.03	2878.39	2341.1	2178.89	2316.25	2772.25
brxB	777.058	804.595	0	0	0	0	806.691	733.03	870.81	1056.2	677.946	795.003	734.002	702.461	937.524	738.35	1195.07	1066.38	1148.7	1046.59	0	0	1131.44	1018.72
brxC	1252.2	1110.57	7336.81	7796.77	9239.53	6635.72	1310.47	969.264	1251	1070.45	1029.59	1123.58	1249.94	1215.39	1376.07	1235.61	1662.78	1587.6	1309.87	1218.61	9382.48	9054.97	1268.46	1376.1
pglX	684.066	727.037	3750.97	3868.52	4284.45	3170.39	501.147	484.844	579.283	378.041	684.686	666.139	691.943	623.501	680.45	604.532	1025.35	940.46	1251.57	1176.07	6791.73	5079.85	932.08	1197.67
ATPase	1452.51	1281.57	3430.31	3378.44	3751.36	2581.47	1316.38	1569.03	1395.15	1251.64	1272.29	1321.52	1499.95	1331.78	1424.82	1369.19	0	0	2044.82	1867.18	6068.99	4733.33	1607.63	1727.05
DUF4495	801.939	701.265	1805.85	1569.61	1680.61	1062.33	573.194	868.504	728.063	510.144	568.119	668.871	879.716	611.214	692.31	632.178	5428.33	5568.75	365.893	456.784	2901.38	2544.73	896.556	877.65
pglZ	960.034	894.293	1552.95	1798.67	1957.64	1892.64	1149.43	1088.06	1219.9	1090.41	782.002	983.005	1219.54	1164.85	1321.97	1083.48	4799.25	4174.52	9095.52	8879.5	3088.08	2911.78	1663.61	1560.64
brxL	262.42	201.977	391.078	438.794	2595.27	2182.16	4786.35	3433.5	3887.39	3267.09	175.833	260.143	1069.62	944.684	1148.15	982.271	2812.29	2642.86	6308.03	6354.73	2523.04	2451.05	4837.34	4747.29
mrr2	286.625	378.471	469.858	612.925	853.036	473.586	568.466	573.829	454.838	608.29	349.007	331.971	352.622	477.78	493.972	510.133	432.733	495.308	583.932	659.54	618.231	646.116	514.425	586.235
STM4489	148.58	177.61	219.07	256.203	324.076	122.791	155.1	259.64	227.496	218.803	161.577	152.157	204.781	223.21	273.551	257.414	352.018	352.156	395.861	376.122	307.561	317.768	342.094	363.054
STM4488	116.212	77.8372	114.01	130.326	227.582	88.1808	136.333	73.8383	94.9093	131.372	55.5656	98.671	97.4039	53.1114	73.8274	87.6791	113.288	85.3558	65.5526	89.675	99.6173	100.33	86.601	72.9055
yjgB	97.0116	117.737	95.2316	156.391	112.452	151.304	111.205	135.515	188.996	202.467	91.2822	93.2706	110.009	121.123	139.787	118.57	127.949	131.284	111.054	133.742	104.576	103.871	107.273	120.871
