# Supplementary material for: Reassembling a cannon in the DNA defense arsenal: Genetics of StySA, a BREX phage exclusion system in Salmonella lab strains
Source: PLoS Genet. 2022 Apr 4;18(4):e1009943. doi: 10.1371/journal.pgen.1009943 (PMC9009780; doi:10.1371/journal.pgen.1009943)
Supplement: S11 File — Numerical data for Fig 4A. (XLSX) [file pgen.1009943.s014.xlsx]

## Sheet: Sheet1
	∆Ct (STM-YceB)			log2(FC)
∆Z-C (X)	-	9.34394	10.4587	-	-9.06217	-10.177
∆mrr2 Zµ C+ (W)	-0.0789033	-	0.0229272	-0.244771	-	-0.346601
Zµ ∆DUF4435 C+ (T)	-0.714864	-0.516918	-0.218362	0.996632	0.798687	0.500131
Zµ ∆ATPase C+ (U)	-0.289648	-0.0186758	-0.152631	0.571416	0.300444	0.434399
Zµ C+ (C)	-1.35206	-1.53226	-1.36397	1.63383	1.81403	1.64574
∆L Zµ C+ (L)	-1.42924	-1.73189	-1.1307	1.71101	2.01366	1.41247
Z+ ∆C (D)	-4.3173	-3.84182	-4.13259	4.59907	4.12359	4.41435
Z+ C+ ∆B (O)	-	-2.58725	-2.70023	-	2.26357	2.37656
Z+ Cµ ∆B (G)	-4.22185	-	-3.70041	4.50362	-	3.98218
Zµ C+ ∆B (K)	-2.04203	-2.82737	-2.51591	2.3238	3.10914	2.79768
Z+ ∆DUF4435 C+ (Q)	-0.0019021	-0.0584926	-0.0691065	-0.321772	-0.265181	-0.254567
∆L Z+ C+ (P)	0.168748	-0.122269	0.00639956	-0.492422	-0.201405	-0.330073
Z+ ∆ATPase C+ (M)	-0.849403	-0.857215	-0.333023	0.52573	0.533541	0.00934929
∆mrr2 Z+ Cµ (V)	-0.181665	-0.227247	-0.267568	-0.142009	-0.0964263	-0.0561059
Z+ Cµ (B)	0.447311	-0.18292	0.0693383	-	0.464688	0.21243
∆L Z+ Cµ (F)	1.54089	1.14615	1.91781	-1.25912	-0.864379	-1.63604
∆Z C+ (E)	-0.315775	-0.29634	0.130666	0.597543	0.578108	-
Z+ ∆DUF4435 Cµ (R)	-0.201116	0.425669	0.249218	0.482884	-0.143901	0.0325501
Z+ ∆ATPase Cµ (S)	0.879375	0.324416	0.502443	-0.597607	-0.0426475	-0.220675
Z+ C+ (J)	-0.431204	-0.76726	-0.338955	0.712972	1.04903	0.620723
Z+ C+ (Y)	-0.68086	-0.623453	-	0.962628	0.905222	-
