# Supplementary material for: Reassembling a cannon in the DNA defense arsenal: Genetics of StySA, a BREX phage exclusion system in Salmonella lab strains
Source: PLoS Genet. 2022 Apr 4;18(4):e1009943. doi: 10.1371/journal.pgen.1009943 (PMC9009780; doi:10.1371/journal.pgen.1009943)
Supplement: S12 File — Numerical data for Fig 4B. (XLSX) [file pgen.1009943.s015.xlsx]

## Sheet: Sheet1
	Generation time
Zµ Cµ (A)	106.035	104.626	100.765
∆Z-C (X)	87.9563	107.193	126.087
∆mrr2 Zµ C+ (W)	103.876	102.817	100.644
Zµ ∆DUF4435 C+ (T)	102.669	103.284	105.886
Zµ ∆ATPase C+ (U)	108.139	123.533	118.052
Zµ C+ (C)	115.775	118.613	116.216
∆L Zµ C+ (L)	103.601	108.144	103.813
Z+ ∆C (D)	99.2808	103.17	98.8137
Z+ C+ ∆B (O)	141.775	180.644	156.079
Z+ Cµ ∆B (G)	136.206	124.384	117.717
Zµ C+ ∆B (K)	126.103	124.817	108.881
Z+ ∆DUF4435 C+ (Q)	124.538	116.389	121.207
∆L Z+ C+ (P)	136.343	136.804	132.191
Z+ ∆ATPase C+ (M)	113.953	114.339	115.326
∆mrr2 Z+ Cµ (V)	98.3627	100.26	104.719
Z+ Cµ (B)	104.048	100.844	101.594
∆L Z+ Cµ (F)	106.335	104.582	100.552
∆Z C+ (E)	103.605	100.671	98.6483
Z+ ∆DUF4435 Cµ (R)	111.666	115.232	114.865
Z+ ∆ATPase Cµ (S)	101.922	100.057	111.598
Z+ C+ (J)	99.9934	97.845	102.019
